# Supplementary material for: The crystal structures of 6′-(4-chloro­phen­yl)- and 6′-(4-meth­oxy­phen­yl)-6a′-nitro-6a′,6b′,7′,9′,10′,12a′-hexa­hydro-2H,6′H,8′H-spiro­[ace­naphthyl­ene-1,12′-chromeno[3,4-a]indolizin]-2-one
Source: Acta Crystallogr E Crystallogr Commun. 2019 Jan 15;75(Pt 2):218–22. doi: 10.1107/S2056989019000422 (PMC6362674; doi:10.1107/S2056989019000422)
Supplement: Supplementary file 1 [file e-75-00218-sup1.cif]

##############################################################################
#                                                                            #
# This CIF contains the data in a paper accepted for publication in          #
# Acta Crystallographica Section E. It conforms to the requirements of       #
# Notes for Authors for Acta Crystallographica Section E, and has been       #
# peer reviewed under the auspices of the IUCr Commission on Journals.       #
#                                                                            #
# Full details of the Crystallographic Information File format               #
# are given in the paper "The Crystallographic Information File (CIF):       #
# a New Standard Archive File for Crystallography" by S. R. Hall, F. H.      #
# Allen and I. D. Brown [Acta Cryst. (1991), A47, 655-685].                  #
#                                                                            #
# The current version of the core CIF dictionary is obtainable from          #
# ftp://ftp.iucr.org/pub/cif_core.dic.                                       #
#                                                                            #
# Software is freely available for graphical display of the structure(s)     #
# in this CIF. For information consult the CIF software page                 #
# http://www.iucr.org/resources/cif/software.                                #
#                                                                            #
# This file may be used for bona fide research purposes within the           #
# scientific community so long as proper attribution is given to the journal # 
# article from which it was obtained.                                        #
#                                                                            #
##############################################################################
data_global
_audit_creation_method     SHELXL-2018/3
_journal_date_recd_electronic     2019-01-02
_journal_date_accepted     2019-01-08
_journal_name_full     'Acta Crystallographica, Section E'
_journal_year     2019
_journal_volume     75
_journal_issue      2
_journal_page_first     218
_journal_page_last     222
_journal_paper_category     GO
_journal_paper_doi     10.1107/S2056989019000422
_journal_coeditor_code     SU5472
loop_
    _publ_contact_author_name
    _publ_contact_author_address
    _publ_contact_author_email
    'Dr. M. NizamMohideen'
;
PG & Research Department of Physics
The New College (Autonomous)
Chennai 600 014
Tamil Nadu
India
;
 'mnizam.new@gmail.com'
_publ_contact_author_fax     ?
_publ_contact_author_phone     '91-9841459257'
_publ_section_title
;\
The crystal structures of 6'-(4-chlorophenyl)- and
6'-(4-methoxyphenyl)-6a'-nitro-6a',6b',7',9',10',12a'-hexahydro-\
2<i>H</i>,6'<i>H</i>,8'<i>H</i>-spiro[acenaphthylene-1,12'-chromeno[3,4-\
<i>a</i>]indolizin]-2-one
;
_publ_section_title_footnote     .
loop_
    _publ_author_name
    _publ_author_footnote
    _publ_author_address
    'Syed Abuthahir, S.' .
;
PG & Research Department of Physics
The New College (Autonomous)
Chennai 600 014
Tamil Nadu
India
;
    'NizamMohideen, M.' .
;
PG & Research Department of Physics
The New College (Autonomous)
Chennai 600 014
Tamil Nadu
India
;
    'Viswanathan, V.' .
;
Department of Biophysics
All India Institute of medical Science
New Delhi 110 029
India
;
    'Velmurugan, D.' .
;
CAS in Crystallography and Biophysics
University of Madras
Chennai 600 025
India
;
    'Nagasivarao, J.' .
;
GVK Biosciences Pvt. Ltd
Hyderabad 500 076
India
;
_publ_section_synopsis
;
The conformations of the title compounds, (I) and (II), are very similar. The
pyran rings adopt envelope conformations, the piperidine rings have chair
conformations and the pyrrolidine rings adopt twist conformations. Intra- and
intermolecular C---H...O hydrogen bonds occur. Compound (II) crystallizes
with two independent molecules in the asymmetric unit which are linked by
C---H...O hydrogen bonds.
;
data_I
_database_code_depnum_ccdc_archive 'CCDC 1024235'
_audit_creation_method     'SHELXL-2018/3'
_chemical_name_systematic
;\
6'-(4-Chlorophenyl)-6a'-nitro-6a',6b',7',9',10',12a'-hexahydro-\
2<i>H</i>,6'<i>H</i>,8'<i>H</i>-\
spiro[acenaphthylene-1,12'-chromeno[3,4-<i>a</i>]indolizin]-2-one
;
_chemical_name_common     ?
_chemical_formula_moiety     'C32 H25 Cl N2 O4'
_chemical_formula_sum     'C32 H25 Cl N2 O4'
_chemical_formula_iupac     'C32 H25 Cl N2 O4'
_chemical_formula_weight     536.99
_chemical_melting_point     ?
_space_group_crystal_system     triclinic
_space_group_name_H-M_alt     'P -1'
_space_group_name_Hall     '-P 1'
loop_
    _space_group_symop_operation_xyz
    'x, y, z'
    '-x, -y, -z'
_cell_length_a     10.6777(4)
_cell_length_b     11.6095(4)
_cell_length_c     12.6037(8)
_cell_angle_alpha     98.383(3)
_cell_angle_beta     105.378(3)
_cell_angle_gamma     115.522(2)
_cell_volume     1297.32(11)
_cell_formula_units_Z     2
_cell_measurement_reflns_used     5294
_cell_measurement_theta_min     1.756
_cell_measurement_theta_max     26.377
_cell_measurement_temperature     293(2)
_exptl_crystal_description     Block
_exptl_crystal_colour     Colourless
_exptl_crystal_size_max     0.200
_exptl_crystal_size_mid     0.150
_exptl_crystal_size_min     0.100
_exptl_crystal_density_diffrn     1.375
_exptl_crystal_density_meas     ?
_exptl_crystal_density_method     ?
_exptl_crystal_F_000     560
_exptl_absorpt_coefficient_mu     0.190
_exptl_absorpt_correction_type     multi-scan
_exptl_absorpt_process_details
;
(<i>SADABS</i>; Bruker, 2008)
;
_exptl_absorpt_correction_T_min     0.752
_exptl_absorpt_correction_T_max     0.863
_diffrn_ambient_temperature     293(2)
_diffrn_source     ?
_diffrn_radiation_type     MoK\a
_diffrn_radiation_wavelength     0.71073
_diffrn_measurement_device_type     'Bruker Kappa APEXII CCD'
_diffrn_measurement_method     '\w and \f scans'
_diffrn_detector_area_resol_mean     ?
_diffrn_reflns_number     19013
_diffrn_reflns_av_R_equivalents     0.0370
_diffrn_reflns_av_unetI/netI     0.0335
_diffrn_reflns_theta_min     1.756
_diffrn_reflns_theta_max     26.377
_diffrn_reflns_theta_full     25.242
_diffrn_measured_fraction_theta_max     0.996
_diffrn_measured_fraction_theta_full     1.000
_diffrn_reflns_limit_h_min     -11
_diffrn_reflns_limit_h_max     13
_diffrn_reflns_limit_k_min     -14
_diffrn_reflns_limit_k_max     14
_diffrn_reflns_limit_l_min     -15
_diffrn_reflns_limit_l_max     15
_refine_special_details     ?
_reflns_number_total     5294
_reflns_number_gt     3713
_reflns_threshold_expression     'I > 2\s(I)'
_refine_ls_structure_factor_coef     Fsqd
_refine_ls_matrix_type     full
_refine_ls_R_factor_all     0.0737
_refine_ls_R_factor_gt     0.0493
_refine_ls_wR_factor_gt     0.1294
_refine_ls_wR_factor_ref     0.1503
_refine_ls_goodness_of_fit_ref     1.019
_refine_ls_restrained_S_all     1.022
_refine_ls_number_reflns     5294
_refine_ls_number_parameters     371
_refine_ls_number_restraints     2
_refine_ls_hydrogen_treatment     constr
_refine_ls_weighting_scheme     calc
_refine_ls_weighting_details
              'w=1/[\s^2^(Fo^2^)+(0.0789P)^2^+0.3450P] where P=(Fo^2^+2Fc^2^)/3'
_atom_sites_solution_hydrogens     geom
_atom_sites_solution_primary     ?
_atom_sites_solution_secondary     ?
_refine_ls_shift/su_max     0.001
_refine_ls_shift/su_mean     0.000
_refine_diff_density_max     0.286
_refine_diff_density_min     -0.380
_refine_ls_extinction_method     none
_refine_ls_extinction_coef     .
loop_
    _atom_type_symbol
    _atom_type_description
    _atom_type_scat_dispersion_real
    _atom_type_scat_dispersion_imag
    _atom_type_scat_source
    'C' 'C' 0.0033 0.0016
                         'International Tables Vol C Tables 4.2.6.8 and 6.1.1.4'
    'H' 'H' 0.0000 0.0000
                         'International Tables Vol C Tables 4.2.6.8 and 6.1.1.4'
    'N' 'N' 0.0061 0.0033
                         'International Tables Vol C Tables 4.2.6.8 and 6.1.1.4'
    'O' 'O' 0.0106 0.0060
                         'International Tables Vol C Tables 4.2.6.8 and 6.1.1.4'
    'Cl' 'Cl' 0.1484 0.1585
                         'International Tables Vol C Tables 4.2.6.8 and 6.1.1.4'
_computing_data_collection
;
APEX2 (Bruker, 2008)
;
_computing_cell_refinement
;
SAINT (Bruker, 2008)
;
_computing_data_reduction
;
SAINT (Bruker, 2008)
;
_computing_structure_solution
;
SHELXS2018/3 (Sheldrick, 2008)
;
_computing_structure_refinement
;
<i>SHELXL2018/3</i> (Sheldrick, 2015)
;
_computing_molecular_graphics
;
ORTEP-3 for Windows (Farrugia, 2012) and Mercury (Macrae <i>et al.</i>,
2008)
;
_computing_publication_material
;
WinGX (Farrugia, 2012), PLATON (Spek, 2009),
 <i>SHELXL2018/3</i> (Sheldrick, 2015)
and publCIF (Westrip, 2010)
;
loop_
    _atom_site_type_symbol
    _atom_site_label
    _atom_site_fract_x
    _atom_site_fract_y
    _atom_site_fract_z
    _atom_site_U_iso_or_equiv
    _atom_site_adp_type
    _atom_site_calc_flag
    _atom_site_occupancy
    _atom_site_disorder_assembly
    _atom_site_disorder_group
    C C1 0.2881(2) 0.3825(2) 0.25371(18) 0.0459(5) Uani d 1 . .
    C C2 0.1842(2) 0.2368(2) 0.21187(17) 0.0466(5) Uani d 1 . .
    C C3 0.2047(3) 0.1270(2) 0.20568(19) 0.0561(6) Uani d 1 . .
    H H3 0.299884 0.137107 0.232341 0.067 Uiso calc 1 . .
    C C4 0.0781(3) -0.0002(2) 0.1582(2) 0.0646(7) Uani d 1 . .
    H H4 0.090771 -0.074825 0.155382 0.077 Uiso calc 1 . .
    C C5 -0.0632(3) -0.0190(2) 0.11575(19) 0.0609(6) Uani d 1 . .
    H H5 -0.143848 -0.105415 0.083782 0.073 Uiso calc 1 . .
    C C6 -0.0885(3) 0.0914(2) 0.11975(17) 0.0492(5) Uani d 1 . .
    C C7 -0.2264(3) 0.0891(2) 0.07867(19) 0.0579(6) Uani d 1 . .
    H H7 -0.314492 0.007943 0.041761 0.069 Uiso calc 1 . .
    C C8 -0.2302(3) 0.2063(2) 0.0933(2) 0.0606(6) Uani d 1 . .
    H H8 -0.322135 0.202763 0.066518 0.073 Uiso calc 1 . .
    C C9 -0.1006(2) 0.3325(2) 0.1472(2) 0.0550(6) Uani d 1 . .
    H H9 -0.107296 0.410328 0.157064 0.066 Uiso calc 1 . .
    C C10 0.0346(2) 0.33842(19) 0.18448(17) 0.0438(5) Uani d 1 . .
    C C11 0.0387(2) 0.21777(19) 0.17054(16) 0.0438(5) Uani d 1 . .
    C C12 0.1921(2) 0.45489(18) 0.24065(17) 0.0419(4) Uani d 1 . .
    C C13 0.2339(2) 0.55885(18) 0.17313(16) 0.0409(4) Uani d 1 . .
    H H13 0.146419 0.570080 0.144336 0.049 Uiso calc 1 . .
    C C14 0.2711(2) 0.52501(19) 0.06933(17) 0.0453(5) Uani d 1 . .
    C C15 0.1738(3) 0.4053(2) -0.02013(18) 0.0578(6) Uani d 1 . .
    H H15 0.089528 0.341149 -0.012400 0.069 Uiso calc 1 . .
    C C16 0.2015(3) 0.3815(3) -0.11943(19) 0.0674(7) Uani d 1 . .
    H H16 0.137258 0.300386 -0.177120 0.081 Uiso calc 1 . .
    C C17 0.3231(3) 0.4764(3) -0.13407(19) 0.0622(7) Uani d 1 . .
    H H17 0.338960 0.460843 -0.202545 0.075 Uiso calc 1 . .
    C C18 0.4217(3) 0.5951(2) -0.04682(19) 0.0563(6) Uani d 1 . .
    H H18 0.505257 0.659264 -0.055468 0.068 Uiso calc 1 . .
    C C19 0.3945(2) 0.6173(2) 0.05370(17) 0.0467(5) Uani d 1 . .
    C C20 0.5079(2) 0.7327(2) 0.25230(17) 0.0437(5) Uani d 1 . .
    H H20 0.530350 0.660589 0.262283 0.052 Uiso calc 1 . .
    C C21 0.3561(2) 0.69182(18) 0.26509(16) 0.0398(4) Uani d 1 . .
    C C22 0.3564(2) 0.66574(19) 0.38201(17) 0.0423(4) Uani d 1 . .
    H H22 0.437692 0.646499 0.411112 0.051 Uiso calc 1 . .
    C C23 0.3709(3) 0.7696(2) 0.48007(18) 0.0509(5) Uani d 1 . .
    H H23A 0.465123 0.851367 0.502512 0.061 Uiso calc 1 . .
    H H23B 0.290754 0.789981 0.455425 0.061 Uiso calc 1 . .
    C C24 0.3637(3) 0.7141(2) 0.58148(19) 0.0601(6) Uani d 1 . .
    H H24B 0.367040 0.777458 0.643088 0.072 Uiso calc 1 . .
    H H24A 0.449553 0.702064 0.610330 0.072 Uiso calc 1 . .
    C C25 0.2216(3) 0.5812(2) 0.5462(2) 0.0642(6) Uani d 1 . .
    H H25A 0.222340 0.544821 0.610801 0.077 Uiso calc 1 . .
    H H25B 0.136013 0.594954 0.525425 0.077 Uiso calc 1 . .
    C C26 0.2080(3) 0.4825(2) 0.44468(19) 0.0567(6) Uani d 1 . .
    H H26A 0.287900 0.461395 0.467360 0.068 Uiso calc 1 . .
    H H26B 0.113644 0.400231 0.419912 0.068 Uiso calc 1 . .
    C C27 0.6420(2) 0.8610(2) 0.33494(17) 0.0445(5) Uani d 1 . .
    C C28 0.6967(2) 0.9762(2) 0.30247(18) 0.0528(5) Uani d 1 . .
    H H28 0.649586 0.974101 0.228077 0.063 Uiso calc 1 . .
    C C29 0.8183(3) 1.0935(2) 0.37688(19) 0.0563(6) Uani d 1 . .
    H H29 0.854267 1.169595 0.352950 0.068 Uiso calc 1 . .
    C C30 0.8866(2) 1.0972(2) 0.48772(19) 0.0540(5) Uani d 1 . .
    C C31 0.8373(3) 0.9844(3) 0.5221(2) 0.0630(6) Uani d 1 . .
    H H31 0.884924 0.987365 0.596696 0.076 Uiso calc 1 . .
    C C32 0.7169(2) 0.8664(2) 0.4457(2) 0.0571(6) Uani d 1 . .
    H H32 0.685213 0.789244 0.468568 0.069 Uiso calc 1 . .
    N N2 0.3151(2) 0.80137(17) 0.24890(16) 0.0485(4) Uani d 1 . .
    N N1 0.21621(18) 0.54109(15) 0.34986(14) 0.0438(4) Uani d 1 . .
    O O1 0.42335(18) 0.43921(15) 0.29281(15) 0.0614(4) Uani d 1 . .
    O O2 0.49612(16) 0.73855(14) 0.13750(12) 0.0521(4) Uani d 1 . .
    Cl Cl1 1.03556(8) 1.24711(7) 0.58385(6) 0.0799(2) Uani d 1 . .
    O O3 0.3964(11) 0.9095(5) 0.3177(6) 0.0596(18) Uani d 0.54(3) A 1
    O O4 0.2186(17) 0.7792(7) 0.1611(8) 0.076(3) Uani d 0.54(3) A 1
    O O3' 0.4053(12) 0.9176(7) 0.281(2) 0.107(5) Uani d 0.46(3) A 2
    O O4' 0.1793(6) 0.7649(6) 0.214(2) 0.085(5) Uani d 0.46(3) A 2
loop_
    _atom_site_aniso_label
    _atom_site_aniso_U_11
    _atom_site_aniso_U_22
    _atom_site_aniso_U_33
    _atom_site_aniso_U_12
    _atom_site_aniso_U_13
    _atom_site_aniso_U_23
    C1 0.0514(13) 0.0431(10) 0.0460(11) 0.0284(10) 0.0115(9) 0.0154(9)
    C2 0.0584(13) 0.0423(10) 0.0409(10) 0.0299(10) 0.0114(9) 0.0137(8)
    C3 0.0726(15) 0.0511(12) 0.0515(12) 0.0417(12) 0.0125(11) 0.0169(10)
    C4 0.096(2) 0.0437(12) 0.0574(14) 0.0436(13) 0.0162(13) 0.0155(10)
    C5 0.0838(18) 0.0366(11) 0.0481(12) 0.0257(11) 0.0110(12) 0.0115(9)
    C6 0.0636(14) 0.0391(10) 0.0381(10) 0.0229(10) 0.0125(10) 0.0128(8)
    C7 0.0543(14) 0.0459(12) 0.0502(12) 0.0130(10) 0.0050(10) 0.0155(10)
    C8 0.0460(13) 0.0537(13) 0.0694(15) 0.0213(11) 0.0064(11) 0.0221(11)
    C9 0.0512(13) 0.0452(11) 0.0678(14) 0.0268(10) 0.0129(11) 0.0209(10)
    C10 0.0474(12) 0.0372(10) 0.0453(11) 0.0226(9) 0.0103(9) 0.0147(8)
    C11 0.0536(12) 0.0387(10) 0.0375(10) 0.0245(9) 0.0103(9) 0.0135(8)
    C12 0.0447(11) 0.0374(10) 0.0435(10) 0.0236(9) 0.0100(9) 0.0126(8)
    C13 0.0417(11) 0.0371(10) 0.0438(10) 0.0233(9) 0.0079(8) 0.0135(8)
    C14 0.0540(12) 0.0423(10) 0.0390(10) 0.0294(10) 0.0056(9) 0.0128(8)
    C15 0.0722(16) 0.0471(12) 0.0417(12) 0.0277(11) 0.0061(11) 0.0124(9)
    C16 0.098(2) 0.0561(14) 0.0375(11) 0.0412(14) 0.0056(12) 0.0090(10)
    C17 0.0880(18) 0.0741(16) 0.0391(11) 0.0563(15) 0.0170(12) 0.0155(11)
    C18 0.0625(14) 0.0684(14) 0.0487(12) 0.0430(12) 0.0169(11) 0.0183(11)
    C19 0.0539(13) 0.0490(11) 0.0413(11) 0.0333(10) 0.0104(9) 0.0122(9)
    C20 0.0449(11) 0.0450(10) 0.0418(10) 0.0243(9) 0.0134(9) 0.0124(9)
    C21 0.0430(11) 0.0336(9) 0.0453(10) 0.0234(8) 0.0116(9) 0.0119(8)
    C22 0.0420(11) 0.0398(10) 0.0450(11) 0.0218(9) 0.0122(9) 0.0138(8)
    C23 0.0495(12) 0.0435(11) 0.0521(12) 0.0199(10) 0.0163(10) 0.0075(9)
    C24 0.0644(15) 0.0601(14) 0.0450(12) 0.0274(12) 0.0143(11) 0.0074(10)
    C25 0.0713(16) 0.0615(14) 0.0509(13) 0.0249(13) 0.0226(12) 0.0175(11)
    C26 0.0623(14) 0.0477(12) 0.0529(13) 0.0207(11) 0.0190(11) 0.0199(10)
    C27 0.0406(11) 0.0495(11) 0.0437(11) 0.0228(9) 0.0149(9) 0.0139(9)
    C28 0.0537(13) 0.0553(13) 0.0396(11) 0.0206(11) 0.0125(10) 0.0161(10)
    C29 0.0571(14) 0.0511(12) 0.0470(12) 0.0170(11) 0.0154(10) 0.0155(10)
    C30 0.0461(12) 0.0584(13) 0.0435(11) 0.0181(10) 0.0132(10) 0.0080(10)
    C31 0.0509(13) 0.0762(16) 0.0445(12) 0.0220(12) 0.0063(10) 0.0220(12)
    C32 0.0483(13) 0.0594(13) 0.0568(13) 0.0218(11) 0.0122(10) 0.0274(11)
    N2 0.0535(11) 0.0410(10) 0.0576(11) 0.0287(9) 0.0184(9) 0.0182(9)
    N1 0.0466(10) 0.0367(8) 0.0452(9) 0.0198(7) 0.0136(8) 0.0127(7)
    O1 0.0505(10) 0.0527(9) 0.0795(11) 0.0307(8) 0.0117(8) 0.0208(8)
    O2 0.0527(9) 0.0507(8) 0.0434(8) 0.0196(7) 0.0161(7) 0.0099(6)
    Cl1 0.0707(4) 0.0686(4) 0.0534(4) 0.0104(3) 0.0042(3) 0.0021(3)
    O3 0.073(4) 0.026(2) 0.066(4) 0.021(2) 0.014(2) 0.005(2)
    O4 0.095(5) 0.056(2) 0.065(3) 0.049(3) -0.008(3) 0.015(2)
    O3' 0.064(4) 0.044(3) 0.224(13) 0.030(3) 0.057(7) 0.057(5)
    O4' 0.059(3) 0.058(3) 0.131(11) 0.039(2) 0.008(3) 0.023(4)
_geom_special_details
;
 All esds (except the esd in the dihedral angle between two l.s. planes)
 are estimated using the full covariance matrix.  The cell esds are taken
 into account individually in the estimation of esds in distances, angles
 and torsion angles; correlations between esds in cell parameters are only
 used when they are defined by crystal symmetry.  An approximate (isotropic)
 treatment of cell esds is used for estimating esds involving l.s. planes.
;
loop_
    _geom_bond_atom_site_label_1
    _geom_bond_atom_site_label_2
    _geom_bond_site_symmetry_2
    _geom_bond_distance
    _geom_bond_publ_flag
    C1 O1 . 1.213(3) ?
    C1 C2 . 1.477(3) ?
    C1 C12 . 1.574(3) ?
    C2 C3 . 1.378(3) ?
    C2 C11 . 1.406(3) ?
    C3 C4 . 1.399(3) ?
    C3 H3 . 0.9300 ?
    C4 C5 . 1.365(4) ?
    C4 H4 . 0.9300 ?
    C5 C6 . 1.416(3) ?
    C5 H5 . 0.9300 ?
    C6 C11 . 1.398(3) ?
    C6 C7 . 1.412(3) ?
    C7 C8 . 1.366(3) ?
    C7 H7 . 0.9300 ?
    C8 C9 . 1.409(3) ?
    C8 H8 . 0.9300 ?
    C9 C10 . 1.362(3) ?
    C9 H9 . 0.9300 ?
    C10 C11 . 1.407(3) ?
    C10 C12 . 1.512(3) ?
    C12 N1 . 1.466(3) ?
    C12 C13 . 1.555(3) ?
    C13 C14 . 1.511(3) ?
    C13 C21 . 1.539(3) ?
    C13 H13 . 0.9800 ?
    C14 C19 . 1.380(3) ?
    C14 C15 . 1.400(3) ?
    C15 C16 . 1.377(3) ?
    C15 H15 . 0.9300 ?
    C16 C17 . 1.374(4) ?
    C16 H16 . 0.9300 ?
    C17 C18 . 1.382(3) ?
    C17 H17 . 0.9300 ?
    C18 C19 . 1.386(3) ?
    C18 H18 . 0.9300 ?
    C19 O2 . 1.385(2) ?
    C20 O2 . 1.433(2) ?
    C20 C27 . 1.507(3) ?
    C20 C21 . 1.542(3) ?
    C20 H20 . 0.9800 ?
    C21 N2 . 1.535(2) ?
    C21 C22 . 1.547(3) ?
    C22 N1 . 1.463(2) ?
    C22 C23 . 1.519(3) ?
    C22 H22 . 0.9800 ?
    C23 C24 . 1.518(3) ?
    C23 H23A . 0.9700 ?
    C23 H23B . 0.9700 ?
    C24 C25 . 1.519(3) ?
    C24 H24B . 0.9700 ?
    C24 H24A . 0.9700 ?
    C25 C26 . 1.517(3) ?
    C25 H25A . 0.9700 ?
    C25 H25B . 0.9700 ?
    C26 N1 . 1.463(3) ?
    C26 H26A . 0.9700 ?
    C26 H26B . 0.9700 ?
    C27 C28 . 1.383(3) ?
    C27 C32 . 1.390(3) ?
    C28 C29 . 1.371(3) ?
    C28 H28 . 0.9300 ?
    C29 C30 . 1.379(3) ?
    C29 H29 . 0.9300 ?
    C30 C31 . 1.368(3) ?
    C30 Cl1 . 1.734(2) ?
    C31 C32 . 1.378(3) ?
    C31 H31 . 0.9300 ?
    C32 H32 . 0.9300 ?
    N2 O3' . 1.194(6) ?
    N2 O3 . 1.194(5) ?
    N2 O4 . 1.199(4) ?
    N2 O4' . 1.247(5) ?
loop_
    _geom_angle_atom_site_label_1
    _geom_angle_atom_site_label_2
    _geom_angle_atom_site_label_3
    _geom_angle_site_symmetry_1
    _geom_angle_site_symmetry_3
    _geom_angle
    _geom_angle_publ_flag
    O1 C1 C2 . . 127.43(19) ?
    O1 C1 C12 . . 124.78(18) ?
    C2 C1 C12 . . 107.79(17) ?
    C3 C2 C11 . . 119.4(2) ?
    C3 C2 C1 . . 133.3(2) ?
    C11 C2 C1 . . 107.33(17) ?
    C2 C3 C4 . . 118.1(2) ?
    C2 C3 H3 . . 120.9 ?
    C4 C3 H3 . . 120.9 ?
    C5 C4 C3 . . 122.6(2) ?
    C5 C4 H4 . . 118.7 ?
    C3 C4 H4 . . 118.7 ?
    C4 C5 C6 . . 120.9(2) ?
    C4 C5 H5 . . 119.5 ?
    C6 C5 H5 . . 119.5 ?
    C11 C6 C7 . . 116.29(18) ?
    C11 C6 C5 . . 115.8(2) ?
    C7 C6 C5 . . 127.9(2) ?
    C8 C7 C6 . . 119.8(2) ?
    C8 C7 H7 . . 120.1 ?
    C6 C7 H7 . . 120.1 ?
    C7 C8 C9 . . 122.8(2) ?
    C7 C8 H8 . . 118.6 ?
    C9 C8 H8 . . 118.6 ?
    C10 C9 C8 . . 118.8(2) ?
    C10 C9 H9 . . 120.6 ?
    C8 C9 H9 . . 120.6 ?
    C9 C10 C11 . . 118.46(19) ?
    C9 C10 C12 . . 132.14(18) ?
    C11 C10 C12 . . 109.40(17) ?
    C6 C11 C2 . . 123.11(18) ?
    C6 C11 C10 . . 123.72(19) ?
    C2 C11 C10 . . 113.16(18) ?
    N1 C12 C10 . . 112.51(17) ?
    N1 C12 C13 . . 100.06(14) ?
    C10 C12 C13 . . 114.76(15) ?
    N1 C12 C1 . . 114.02(15) ?
    C10 C12 C1 . . 102.23(15) ?
    C13 C12 C1 . . 113.83(16) ?
    C14 C13 C21 . . 114.28(17) ?
    C14 C13 C12 . . 118.24(15) ?
    C21 C13 C12 . . 105.24(15) ?
    C14 C13 H13 . . 106.1 ?
    C21 C13 H13 . . 106.1 ?
    C12 C13 H13 . . 106.1 ?
    C19 C14 C15 . . 117.5(2) ?
    C19 C14 C13 . . 120.89(17) ?
    C15 C14 C13 . . 121.3(2) ?
    C16 C15 C14 . . 120.8(2) ?
    C16 C15 H15 . . 119.6 ?
    C14 C15 H15 . . 119.6 ?
    C17 C16 C15 . . 120.6(2) ?
    C17 C16 H16 . . 119.7 ?
    C15 C16 H16 . . 119.7 ?
    C16 C17 C18 . . 119.9(2) ?
    C16 C17 H17 . . 120.1 ?
    C18 C17 H17 . . 120.1 ?
    C17 C18 C19 . . 119.1(2) ?
    C17 C18 H18 . . 120.4 ?
    C19 C18 H18 . . 120.4 ?
    C14 C19 O2 . . 121.30(18) ?
    C14 C19 C18 . . 122.1(2) ?
    O2 C19 C18 . . 116.6(2) ?
    O2 C20 C27 . . 107.76(16) ?
    O2 C20 C21 . . 110.04(16) ?
    C27 C20 C21 . . 118.30(16) ?
    O2 C20 H20 . . 106.7 ?
    C27 C20 H20 . . 106.7 ?
    C21 C20 H20 . . 106.7 ?
    N2 C21 C13 . . 108.98(15) ?
    N2 C21 C20 . . 108.70(15) ?
    C13 C21 C20 . . 110.44(15) ?
    N2 C21 C22 . . 111.16(15) ?
    C13 C21 C22 . . 105.13(15) ?
    C20 C21 C22 . . 112.37(15) ?
    N1 C22 C23 . . 110.13(17) ?
    N1 C22 C21 . . 103.32(15) ?
    C23 C22 C21 . . 120.98(16) ?
    N1 C22 H22 . . 107.2 ?
    C23 C22 H22 . . 107.2 ?
    C21 C22 H22 . . 107.2 ?
    C24 C23 C22 . . 108.70(18) ?
    C24 C23 H23A . . 110.0 ?
    C22 C23 H23A . . 110.0 ?
    C24 C23 H23B . . 110.0 ?
    C22 C23 H23B . . 110.0 ?
    H23A C23 H23B . . 108.3 ?
    C23 C24 C25 . . 110.87(19) ?
    C23 C24 H24B . . 109.5 ?
    C25 C24 H24B . . 109.5 ?
    C23 C24 H24A . . 109.5 ?
    C25 C24 H24A . . 109.5 ?
    H24B C24 H24A . . 108.1 ?
    C26 C25 C24 . . 110.8(2) ?
    C26 C25 H25A . . 109.5 ?
    C24 C25 H25A . . 109.5 ?
    C26 C25 H25B . . 109.5 ?
    C24 C25 H25B . . 109.5 ?
    H25A C25 H25B . . 108.1 ?
    N1 C26 C25 . . 109.29(18) ?
    N1 C26 H26A . . 109.8 ?
    C25 C26 H26A . . 109.8 ?
    N1 C26 H26B . . 109.8 ?
    C25 C26 H26B . . 109.8 ?
    H26A C26 H26B . . 108.3 ?
    C28 C27 C32 . . 117.78(19) ?
    C28 C27 C20 . . 121.29(18) ?
    C32 C27 C20 . . 120.91(19) ?
    C29 C28 C27 . . 121.8(2) ?
    C29 C28 H28 . . 119.1 ?
    C27 C28 H28 . . 119.1 ?
    C28 C29 C30 . . 119.0(2) ?
    C28 C29 H29 . . 120.5 ?
    C30 C29 H29 . . 120.5 ?
    C31 C30 C29 . . 120.7(2) ?
    C31 C30 Cl1 . . 120.15(18) ?
    C29 C30 Cl1 . . 119.15(18) ?
    C30 C31 C32 . . 119.7(2) ?
    C30 C31 H31 . . 120.2 ?
    C32 C31 H31 . . 120.2 ?
    C31 C32 C27 . . 120.9(2) ?
    C31 C32 H32 . . 119.5 ?
    C27 C32 H32 . . 119.5 ?
    O3 N2 O4 . . 123.8(5) ?
    O3' N2 O4' . . 120.1(7) ?
    O3' N2 C21 . . 123.1(7) ?
    O3 N2 C21 . . 116.7(5) ?
    O4 N2 C21 . . 118.5(3) ?
    O4' N2 C21 . . 116.0(4) ?
    C22 N1 C26 . . 112.40(16) ?
    C22 N1 C12 . . 107.98(16) ?
    C26 N1 C12 . . 116.80(15) ?
    C19 O2 C20 . . 113.34(15) ?
loop_
    _geom_torsion_atom_site_label_1
    _geom_torsion_atom_site_label_2
    _geom_torsion_atom_site_label_3
    _geom_torsion_atom_site_label_4
    _geom_torsion_site_symmetry_1
    _geom_torsion_site_symmetry_2
    _geom_torsion_site_symmetry_3
    _geom_torsion_site_symmetry_4
    _geom_torsion
    _geom_torsion_publ_flag
    O1 C1 C2 C3 . . . . 1.2(4) ?
    C12 C1 C2 C3 . . . . -178.0(2) ?
    O1 C1 C2 C11 . . . . -177.8(2) ?
    C12 C1 C2 C11 . . . . 3.0(2) ?
    C11 C2 C3 C4 . . . . -0.1(3) ?
    C1 C2 C3 C4 . . . . -179.0(2) ?
    C2 C3 C4 C5 . . . . 1.5(4) ?
    C3 C4 C5 C6 . . . . -1.1(4) ?
    C4 C5 C6 C11 . . . . -0.8(3) ?
    C4 C5 C6 C7 . . . . 179.1(2) ?
    C11 C6 C7 C8 . . . . -2.2(3) ?
    C5 C6 C7 C8 . . . . 177.9(2) ?
    C6 C7 C8 C9 . . . . 0.8(4) ?
    C7 C8 C9 C10 . . . . 1.3(4) ?
    C8 C9 C10 C11 . . . . -1.8(3) ?
    C8 C9 C10 C12 . . . . 177.6(2) ?
    C7 C6 C11 C2 . . . . -177.70(19) ?
    C5 C6 C11 C2 . . . . 2.3(3) ?
    C7 C6 C11 C10 . . . . 1.6(3) ?
    C5 C6 C11 C10 . . . . -178.4(2) ?
    C3 C2 C11 C6 . . . . -1.8(3) ?
    C1 C2 C11 C6 . . . . 177.29(18) ?
    C3 C2 C11 C10 . . . . 178.78(19) ?
    C1 C2 C11 C10 . . . . -2.1(2) ?
    C9 C10 C11 C6 . . . . 0.4(3) ?
    C12 C10 C11 C6 . . . . -179.14(18) ?
    C9 C10 C11 C2 . . . . 179.76(19) ?
    C12 C10 C11 C2 . . . . 0.2(2) ?
    C9 C10 C12 N1 . . . . 59.4(3) ?
    C11 C10 C12 N1 . . . . -121.17(18) ?
    C9 C10 C12 C13 . . . . -54.1(3) ?
    C11 C10 C12 C13 . . . . 125.30(18) ?
    C9 C10 C12 C1 . . . . -177.9(2) ?
    C11 C10 C12 C1 . . . . 1.6(2) ?
    O1 C1 C12 N1 . . . . -60.3(3) ?
    C2 C1 C12 N1 . . . . 118.94(18) ?
    O1 C1 C12 C10 . . . . 178.0(2) ?
    C2 C1 C12 C10 . . . . -2.8(2) ?
    O1 C1 C12 C13 . . . . 53.7(3) ?
    C2 C1 C12 C13 . . . . -127.12(18) ?
    N1 C12 C13 C14 . . . . 161.39(17) ?
    C10 C12 C13 C14 . . . . -77.9(2) ?
    C1 C12 C13 C14 . . . . 39.4(2) ?
    N1 C12 C13 C21 . . . . 32.34(18) ?
    C10 C12 C13 C21 . . . . 153.01(16) ?
    C1 C12 C13 C21 . . . . -89.68(18) ?
    C21 C13 C14 C19 . . . . -9.2(2) ?
    C12 C13 C14 C19 . . . . -133.89(19) ?
    C21 C13 C14 C15 . . . . 177.82(17) ?
    C12 C13 C14 C15 . . . . 53.1(2) ?
    C19 C14 C15 C16 . . . . 0.2(3) ?
    C13 C14 C15 C16 . . . . 173.4(2) ?
    C14 C15 C16 C17 . . . . -1.8(4) ?
    C15 C16 C17 C18 . . . . 2.3(4) ?
    C16 C17 C18 C19 . . . . -1.1(3) ?
    C15 C14 C19 O2 . . . . 179.66(17) ?
    C13 C14 C19 O2 . . . . 6.4(3) ?
    C15 C14 C19 C18 . . . . 1.0(3) ?
    C13 C14 C19 C18 . . . . -172.22(18) ?
    C17 C18 C19 C14 . . . . -0.6(3) ?
    C17 C18 C19 O2 . . . . -179.25(18) ?
    C14 C13 C21 N2 . . . . 98.26(18) ?
    C12 C13 C21 N2 . . . . -130.38(16) ?
    C14 C13 C21 C20 . . . . -21.1(2) ?
    C12 C13 C21 C20 . . . . 110.28(17) ?
    C14 C13 C21 C22 . . . . -142.51(16) ?
    C12 C13 C21 C22 . . . . -11.14(19) ?
    O2 C20 C21 N2 . . . . -64.05(19) ?
    C27 C20 C21 N2 . . . . 60.4(2) ?
    O2 C20 C21 C13 . . . . 55.46(19) ?
    C27 C20 C21 C13 . . . . 179.88(16) ?
    O2 C20 C21 C22 . . . . 172.49(15) ?
    C27 C20 C21 C22 . . . . -63.1(2) ?
    N2 C21 C22 N1 . . . . 103.19(17) ?
    C13 C21 C22 N1 . . . . -14.58(18) ?
    C20 C21 C22 N1 . . . . -134.74(15) ?
    N2 C21 C22 C23 . . . . -20.5(2) ?
    C13 C21 C22 C23 . . . . -138.27(18) ?
    C20 C21 C22 C23 . . . . 101.6(2) ?
    N1 C22 C23 C24 . . . . 58.2(2) ?
    C21 C22 C23 C24 . . . . 178.58(18) ?
    C22 C23 C24 C25 . . . . -55.8(3) ?
    C23 C24 C25 C26 . . . . 55.5(3) ?
    C24 C25 C26 N1 . . . . -55.7(3) ?
    O2 C20 C27 C28 . . . . 23.7(3) ?
    C21 C20 C27 C28 . . . . -101.8(2) ?
    O2 C20 C27 C32 . . . . -154.8(2) ?
    C21 C20 C27 C32 . . . . 79.7(3) ?
    C32 C27 C28 C29 . . . . -1.6(3) ?
    C20 C27 C28 C29 . . . . 179.9(2) ?
    C27 C28 C29 C30 . . . . -1.0(4) ?
    C28 C29 C30 C31 . . . . 2.3(4) ?
    C28 C29 C30 Cl1 . . . . -177.30(18) ?
    C29 C30 C31 C32 . . . . -0.9(4) ?
    Cl1 C30 C31 C32 . . . . 178.65(19) ?
    C30 C31 C32 C27 . . . . -1.7(4) ?
    C28 C27 C32 C31 . . . . 2.9(3) ?
    C20 C27 C32 C31 . . . . -178.5(2) ?
    C13 C21 N2 O3' . . . . -156.1(16) ?
    C20 C21 N2 O3' . . . . -35.7(16) ?
    C22 C21 N2 O3' . . . . 88.5(16) ?
    C13 C21 N2 O3 . . . . 176.6(5) ?
    C20 C21 N2 O3 . . . . -62.9(6) ?
    C22 C21 N2 O3 . . . . 61.2(6) ?
    C13 C21 N2 O4 . . . . -13.9(11) ?
    C20 C21 N2 O4 . . . . 106.6(11) ?
    C22 C21 N2 O4 . . . . -129.3(11) ?
    C13 C21 N2 O4' . . . . 33.7(14) ?
    C20 C21 N2 O4' . . . . 154.1(14) ?
    C22 C21 N2 O4' . . . . -81.7(14) ?
    C23 C22 N1 C26 . . . . -61.6(2) ?
    C21 C22 N1 C26 . . . . 167.85(16) ?
    C23 C22 N1 C12 . . . . 168.13(16) ?
    C21 C22 N1 C12 . . . . 37.57(18) ?
    C25 C26 N1 C22 . . . . 59.5(2) ?
    C25 C26 N1 C12 . . . . -174.91(18) ?
    C10 C12 N1 C22 . . . . -166.20(15) ?
    C13 C12 N1 C22 . . . . -43.92(18) ?
    C1 C12 N1 C22 . . . . 77.97(19) ?
    C10 C12 N1 C26 . . . . 66.0(2) ?
    C13 C12 N1 C26 . . . . -171.71(17) ?
    C1 C12 N1 C26 . . . . -49.8(2) ?
    C14 C19 O2 C20 . . . . 29.9(2) ?
    C18 C19 O2 C20 . . . . -151.41(18) ?
    C27 C20 O2 C19 . . . . 168.71(16) ?
    C21 C20 O2 C19 . . . . -61.0(2) ?
loop_
    _geom_hbond_atom_site_label_D
    _geom_hbond_atom_site_label_H
    _geom_hbond_atom_site_label_A
    _geom_hbond_site_symmetry_A
    _geom_hbond_distance_DH
    _geom_hbond_distance_HA
    _geom_hbond_distance_DA
    _geom_hbond_angle_DHA
    _geom_hbond_publ_flag
    C20 H20 O1 . 0.98 2.46 3.284(3) 142 yes
    C4 H4 O4 1_545 0.93 2.59 3.481(8) 160 yes
    C16 H16 Cl1 1_444 0.93 2.79 3.459(2) 130 yes
    C9 H9 Cg1 2_565 0.93 2.88 3.607(3) 136 yes
_shelx_space_group_comment
;
The symmetry employed for this shelxl refinement is uniquely defined
by the following loop, which should always be used as a source of
symmetry information in preference to the above space-group names.
They are only intended as comments.
;
_shelx_estimated_absorpt_T_min     0.963
_shelx_estimated_absorpt_T_max     0.981
_shelx_hkl_file
;
   1   0  -1  103.06    3.98
   1   0  -1   97.47    3.96
   1   0  -1  102.26    4.41
   1   0  -1  103.73    3.89
   1   0  -1  111.34    3.89
  -1   0   1  102.47    4.45
  -1   0   1   91.97    3.96
  -1   0   1  105.57    3.98
  -1   0   1  109.27    4.17
   2   0  -2    2.11    0.15
   2   0  -2    2.32    0.11
   2   0  -2    2.20    0.11
   2   0  -2    2.55    0.10
   2   0  -2    2.14    0.11
  -2   0   2    2.02    0.14
   3   0  -3   10.74    0.41
   3   0  -3   10.52    0.42
   3   0  -3   10.44    0.43
   3   0  -3   10.61    0.51
   3   0  -3   10.41    0.43
  -3   0   3   10.41    0.51
   4   0  -4    0.02    0.03
   4   0  -4    0.00    0.02
   4   0  -4    0.07    0.04
   4   0  -4   -0.06    0.06
   4   0  -4   -0.02    0.04
  -4   0   4    0.03    0.06
   5   0  -5    3.32    0.17
   5   0  -5    3.41    0.26
   5   0  -5    3.78    0.16
   5   0  -5    3.34    0.19
   5   0  -5    3.39    0.19
  -5   0   5    3.34    0.25
   6   0  -6   -0.03    0.11
   6   0  -6   -0.01    0.05
   6   0  -6    0.04    0.06
   6   0  -6    0.03    0.05
  -6   0   6   -0.01    0.10
   7   0  -7    0.03    0.06
   7   0  -7    0.12    0.07
   7   0  -7    0.04    0.14
  -7   0   7   -0.06    0.12
   8   0  -8    0.81    0.12
   8   0  -8    0.84    0.20
   8   0  -8    0.83    0.12
   9   0  -9    1.18    0.23
   9   0  -9    0.79    0.13
   9   0  -9    0.97    0.13
  10   0 -10    0.48    0.14
  10   0 -10    0.80    0.23
  11   0 -11    0.12    0.13
  11  -1 -10    1.16    0.28
  11  -1 -10    1.24    0.18
  10  -1  -9    0.27    0.11
  10  -1  -9    0.37    0.19
   9  -1  -8    0.34    0.10
   9  -1  -8    0.67    0.19
   9  -1  -8    0.50    0.10
   8  -1  -7    4.37    0.25
   8  -1  -7    4.51    0.27
   8  -1  -7    4.91    0.40
  -7   1   6    1.01    0.17
   7  -1  -6    0.97    0.18
   7  -1  -6    0.90    0.11
   7  -1  -6    0.96    0.10
  -6   1   5   20.61    1.01
   6  -1  -5   21.08    0.84
   6  -1  -5   21.49    0.86
   6  -1  -5   21.23    1.02
  -5   1   4    1.00    0.13
   5  -1  -4    1.00    0.09
   5  -1  -4    0.92    0.09
   5  -1  -4    0.75    0.13
   4  -1  -3   12.86    0.62
   4  -1  -3   12.40    0.52
   4  -1  -3   12.80    0.50
   3  -1  -2  159.14    6.06
   3  -1  -2  165.91    6.91
   3  -1  -2  158.99    6.06
   2  -1  -1    5.82    0.23
   2  -1  -1    6.04    0.29
   1  -1   0    0.09    0.01
   1  -1   0    0.13    0.01
   0   1  -1  156.87    5.21
   0   1  -1  130.13    6.37
   0   1  -1  138.67    5.91
   0   1  -1  137.48    5.24
   0  -1   1  137.87    6.38
   0  -1   1  132.00    5.48
   0  -1   1  134.27    5.22
   1   1  -2  373.56   13.77
   1   1  -2  369.02   13.78
   1   1  -2  353.20   15.66
   1   1  -2  363.29   15.75
   1   1  -2  364.96   13.86
  -1  -1   2  362.77   14.54
  -1  -1   2  366.76   15.75
  -1  -1   2  375.70   13.85
   2   1  -3   99.35    3.79
   2   1  -3   99.05    3.81
   2   1  -3   98.55    4.32
   2   1  -3   97.59    3.80
   2   1  -3  101.64    4.34
  -2  -1   3   97.13    4.33
  -2  -1   3  105.63    3.81
  -2  -1   3  105.93    4.01
   3   1  -4   18.92    0.79
   3   1  -4   19.07    0.92
   3   1  -4   19.29    0.79
   3   1  -4   20.78    0.79
   3   1  -4   21.05    0.92
   3   1  -4   19.42    0.79
  -3  -1   4   20.63    0.84
  -3  -1   4   21.24    0.80
  -3  -1   4   19.85    0.92
   4   1  -5    3.38    0.18
   4   1  -5    3.27    0.23
   4   1  -5    3.47    0.19
   4   1  -5    3.18    0.18
   4   1  -5    3.36    0.25
  -4  -1   5    3.54    0.19
  -4  -1   5    3.23    0.23
   5   1  -6   11.87    0.50
   5   1  -6   12.12    0.62
   5   1  -6   11.50    0.51
   5   1  -6   12.17    0.51
  -5  -1   6   11.37    0.61
   6   1  -7    0.39    0.09
   6   1  -7    0.24    0.07
   6   1  -7    0.30    0.14
   6   1  -7    0.34    0.07
  -6  -1   7    0.74    0.15
   7   1  -8    2.46    0.20
   7   1  -8    3.12    0.22
   7   1  -8    2.66    0.28
  -7  -1   8    2.94    0.29
   8   1  -9    0.59    0.11
   8   1  -9    0.57    0.12
   8   1  -9    0.72    0.19
   9   1 -10    2.47    0.30
   9   1 -10    2.53    0.23
   9   1 -10    2.15    0.21
  10   1 -11    0.36    0.13
  10   1 -11    0.43    0.20
  10   1 -11    0.09    0.12
  11  -2  -9    0.32    0.12
  11  -2  -9    0.01    0.19
  10  -2  -8    0.00    0.08
  10  -2  -8    0.17    0.17
   9  -2  -7    0.85    0.20
   9  -2  -7    0.57    0.11
   9  -2  -7    0.57    0.09
  -8   2   6    4.39    0.36
   8  -2  -6    5.10    0.40
   8  -2  -6    4.82    0.25
   8  -2  -6    5.27    0.29
  -7   2   5    0.34    0.13
   7  -2  -5    0.23    0.13
   7  -2  -5    0.29    0.08
   7  -2  -5    0.28    0.06
   6  -2  -4    2.51    0.16
   6  -2  -4    2.35    0.14
   6  -2  -4    2.59    0.25
   5  -2  -3    0.08    0.08
   5  -2  -3    0.09    0.03
   5  -2  -3    0.07    0.05
   4  -2  -2    0.80    0.07
   4  -2  -2    1.05    0.09
   4  -2  -2    0.93    0.12
   4  -2  -2    0.95    0.06
  -3   2   1  694.14   27.25
   3  -2  -1  747.23   27.24
   3  -2  -1  701.46   30.76
   3  -2  -1  699.13   27.07
   3  -2  -1  760.27   28.53
  -2   2   0  420.11   15.80
   2  -2   0  393.08   15.80
   2  -2   0  425.95   16.59
   2  -2   0  424.31   17.90
   2  -2   0  429.00   15.74
  -1   2  -1    0.10    0.02
  -1   2  -1   -0.02    0.02
  -1   2  -1    0.07    0.03
   1  -2   1    0.02    0.02
   1  -2   1    0.06    0.02
   1  -2   1    0.04    0.03
   1  -2   1    0.05    0.01
   0   2  -2  149.65    5.58
   0   2  -2  150.96    6.31
   0   2  -2  142.23    6.81
   0  -2   2  156.61    5.58
   0  -2   2  141.26    6.81
   0  -2   2  146.07    5.87
   1   2  -3    4.55    0.25
   1   2  -3    4.94    0.22
   1   2  -3    4.82    0.20
   1   2  -3    4.74    0.25
   1   2  -3    5.02    0.23
  -1  -2   3    4.99    0.25
  -1  -2   3    4.76    0.24
  -1  -2   3    4.76    0.27
  -1  -2   3    4.87    0.23
   2   2  -4   23.30    1.07
   2   2  -4   22.78    0.93
   2   2  -4   23.51    1.06
   2   2  -4   23.41    0.93
   2   2  -4   23.82    0.91
  -2  -2   4   24.06    0.98
  -2  -2   4   23.73    1.06
  -2  -2   4   23.75    1.15
   3   2  -5   10.87    0.48
   3   2  -5   11.10    0.56
   3   2  -5   12.59    0.57
   3   2  -5   11.17    0.48
   3   2  -5   10.95    0.46
  -3  -2   5   10.99    0.55
  -3  -2   5   11.19    0.51
   4   2  -6   11.56    0.58
   4   2  -6   10.83    0.48
   4   2  -6   11.39    0.49
   4   2  -6   10.96    0.58
   4   2  -6   11.27    0.47
  -4  -2   6   11.35    0.51
  -4  -2   6   10.89    0.57
   5   2  -7    4.28    0.31
   5   2  -7    3.81    0.32
   5   2  -7    4.21    0.25
   5   2  -7    4.26    0.23
   5   2  -7    4.06    0.23
  -5  -2   7    4.21    0.30
  -5  -2   7    4.39    0.25
   6   2  -8    1.60    0.22
   6   2  -8    1.73    0.16
   6   2  -8    1.71    0.15
   6   2  -8    1.64    0.16
  -6  -2   8    1.71    0.16
  -6  -2   8    1.50    0.21
   7   2  -9    2.46    0.28
   7   2  -9    2.48    0.22
   7   2  -9    2.99    0.21
   8   2 -10   -0.14    0.09
   8   2 -10    0.06    0.08
   8   2 -10    0.05    0.15
   9   2 -11    0.14    0.17
   9   2 -11   -0.11    0.11
   9   2 -11    0.09    0.10
  12  -3  -9   -0.07    0.11
  12  -3  -9    0.12    0.22
  11  -3  -8    1.28    0.27
  11  -3  -8    1.35    0.17
  10  -3  -7   -0.03    0.16
  10  -3  -7    0.04    0.08
   9  -3  -6    0.40    0.10
   9  -3  -6    0.63    0.19
   8  -3  -5    1.65    0.11
   8  -3  -5    1.92    0.24
   8  -3  -5    1.43    0.14
   7  -3  -4   -0.06    0.05
   7  -3  -4   -0.05    0.03
   7  -3  -4   -0.14    0.05
   7  -3  -4    0.06    0.11
   6  -3  -3    0.80    0.15
   6  -3  -3    0.55    0.09
   6  -3  -3    0.76    0.08
   6  -3  -3    0.72    0.06
   5  -3  -2   36.31    1.48
   5  -3  -2   38.36    1.45
   5  -3  -2   39.34    1.73
   5  -3  -2   39.45    1.55
  -4   3   1   -0.02    0.02
   4  -3  -1   -0.01    0.07
   4  -3  -1   -0.05    0.03
   4  -3  -1   -0.03    0.03
   4  -3  -1    0.00    0.04
  -3   3   0   20.85    0.81
   3  -3   0   21.37    0.81
   3  -3   0   20.93    0.96
   3  -3   0   20.39    0.86
   3  -3   0   20.97    0.81
  -2   3  -1  627.62   23.28
  -2   3  -1  611.90   23.21
  -2   3  -1  524.08   28.30
   2  -3   1  600.98   23.15
   2  -3   1  664.05   23.23
   2  -3   1  631.60   24.44
   2  -3   1  660.55   26.27
  -1   3  -2  111.16    5.26
  -1   3  -2  112.05    4.29
  -1   3  -2  112.68    4.87
  -1   3  -2  116.68    4.31
   1  -3   2  115.76    4.53
   1  -3   2  114.04    5.26
   0   3  -3    0.41    0.06
   0   3  -3    0.38    0.06
   0   3  -3    0.47    0.06
   0   3  -3    0.46    0.07
   0   3  -3    0.45    0.06
   0  -3   3    0.34    0.06
   0  -3   3    0.38    0.07
   1   3  -4   70.35    3.08
   1   3  -4   69.63    2.71
   1   3  -4   69.56    2.70
   1   3  -4   74.56    3.07
   1   3  -4   71.51    2.67
  -1  -3   4   69.40    2.86
   2   3  -5    2.05    0.11
   2   3  -5    2.11    0.19
   2   3  -5    1.92    0.15
   2   3  -5    2.18    0.18
   2   3  -5    2.12    0.15
  -2  -3   5    2.05    0.18
  -2  -3   5    2.25    0.16
  -2  -3   5    2.04    0.16
   3   3  -6    0.54    0.12
   3   3  -6    0.74    0.10
   3   3  -6    0.80    0.07
   3   3  -6    0.89    0.13
   3   3  -6    0.75    0.10
  -3  -3   6    0.56    0.12
  -3  -3   6    0.48    0.11
  -3  -3   6    0.82    0.11
   4   3  -7    1.76    0.16
   4   3  -7    1.64    0.13
   4   3  -7    1.64    0.19
   4   3  -7    1.76    0.20
   4   3  -7    2.05    0.18
  -4  -3   7    1.62    0.20
  -4  -3   7    1.74    0.19
  -4  -3   7    1.94    0.18
   5   3  -8    0.31    0.09
   5   3  -8    0.35    0.13
   5   3  -8    0.20    0.09
   5   3  -8    0.39    0.15
   5   3  -8    0.26    0.07
  -5  -3   8    0.44    0.11
  -5  -3   8    0.44    0.14
   6   3  -9    0.27    0.10
   6   3  -9    0.33    0.10
   6   3  -9    0.31    0.08
   6   3  -9    0.46    0.16
  -6  -3   9    0.38    0.14
   7   3 -10   -0.05    0.09
   7   3 -10   -0.18    0.12
   7   3 -10   -0.01    0.07
   8   3 -11    0.17    0.13
   8   3 -11    0.62    0.20
   8   3 -11    0.42    0.12
   9   3 -12    0.19    0.14
  12  -4  -8    0.24    0.12
  12  -4  -8    0.24    0.22
  11  -4  -7    1.73    0.19
  11  -4  -7    2.14    0.31
  10  -4  -6    0.04    0.17
  10  -4  -6    0.35    0.11
   9  -4  -5    0.32    0.10
   9  -4  -5    0.46    0.18
   8  -4  -4    0.28    0.14
   8  -4  -4    0.27    0.08
   8  -4  -4    0.23    0.07
   7  -4  -3   -0.05    0.06
   7  -4  -3    0.03    0.11
   7  -4  -3    0.04    0.06
  -6   4   2   11.63    0.48
   6  -4  -2   12.40    0.52
   6  -4  -2   12.07    0.53
   6  -4  -2   13.00    0.49
   6  -4  -2   11.39    0.64
  -5   4   1   17.33    0.69
   5  -4  -1   18.81    0.70
   5  -4  -1   17.40    0.72
   5  -4  -1   17.59    0.86
  -4   4   0   49.21    1.92
   4  -4   0   49.90    2.23
   4  -4   0   48.33    1.92
   4  -4   0   53.84    1.93
   4  -4   0   50.37    2.04
  -3   4  -1   17.93    0.75
  -3   4  -1   18.26    0.93
  -3   4  -1   19.47    0.74
   3  -4   1   18.27    0.81
   3  -4   1   20.10    0.74
   3  -4   1   20.14    0.89
  -2   4  -2   72.76    3.33
  -2   4  -2   77.68    3.60
  -2   4  -2   76.78    2.95
  -2   4  -2   74.91    2.92
   2  -4   2   78.67    3.11
   2  -4   2   78.86    3.60
   2  -4   2   81.51    2.91
  -1   4  -3   27.29    1.04
  -1   4  -3   25.54    1.16
  -1   4  -3   25.99    1.02
  -1   4  -3   26.01    1.27
   1  -4   3   24.37    1.26
   1  -4   3   28.22    1.11
   0   4  -4   39.24    1.62
   0   4  -4   37.72    1.63
   0   4  -4   36.81    1.44
   0   4  -4   36.07    1.75
   0   4  -4   36.08    1.43
   0  -4   4   34.63    1.75
   0  -4   4   36.86    1.53
   1   4  -5   14.69    0.63
   1   4  -5   14.53    0.70
   1   4  -5   15.12    0.57
   1   4  -5   14.05    0.61
   1   4  -5   15.41    0.70
  -1  -4   5   14.50    0.76
  -1  -4   5   14.59    0.67
   2   4  -6   11.50    0.47
   2   4  -6   11.57    0.51
   2   4  -6   11.36    0.58
   2   4  -6   11.14    0.51
   2   4  -6   11.98    0.59
  -2  -4   6   11.55    0.63
  -2  -4   6   11.33    0.55
   3   4  -7   10.75    0.49
   3   4  -7   10.48    0.49
   3   4  -7   11.26    0.58
   3   4  -7   10.62    0.58
   3   4  -7   11.02    0.45
  -3  -4   7   10.34    0.55
  -3  -4   7   11.40    0.54
  -3  -4   7   10.05    0.60
   4   4  -8    0.40    0.14
   4   4  -8    0.13    0.12
   4   4  -8    0.31    0.06
   4   4  -8    0.27    0.10
   4   4  -8    0.21    0.09
  -4  -4   8    0.28    0.12
  -4  -4   8    0.33    0.12
   5   4  -9    0.66    0.16
   5   4  -9    0.63    0.13
   5   4  -9    0.38    0.17
   5   4  -9    0.78    0.14
   5   4  -9    0.69    0.10
  -5  -4   9    1.40    0.18
  -5  -4   9    1.47    0.17
   6   4 -10    0.30    0.16
   6   4 -10    0.58    0.12
   6   4 -10    0.61    0.13
   6   4 -10    0.56    0.10
   7   4 -11    0.37    0.13
   7   4 -11    0.44    0.18
   8   4 -12    0.03    0.13
  12  -5  -7   -0.09    0.09
  12  -5  -7   -0.04    0.20
  11  -5  -6    0.15    0.10
  11  -5  -6    0.22    0.20
  10  -5  -5    4.14    0.27
  10  -5  -5    3.61    0.38
   9  -5  -4    2.10    0.19
   9  -5  -4    2.44    0.28
   8  -5  -3    1.06    0.19
   8  -5  -3    1.00    0.12
   8  -5  -3    0.79    0.11
  -7   5   2    7.44    0.32
   7  -5  -2    7.63    0.37
   7  -5  -2    7.72    0.49
   7  -5  -2    7.99    0.39
   7  -5  -2    8.91    0.34
  -6   5   1    9.04    0.38
   6  -5  -1    9.49    0.53
   6  -5  -1    9.37    0.41
  -5   5   0    0.29    0.06
   5  -5   0    0.45    0.06
   5  -5   0    0.40    0.09
   5  -5   0    0.40    0.11
  -4   5  -1  101.56    4.73
  -4   5  -1  104.01    3.83
  -4   5  -1  100.76    3.86
   4  -5   1  105.86    3.84
   4  -5   1  101.50    4.42
   4  -5   1   96.50    4.08
  -3   5  -2   12.21    0.50
  -3   5  -2   13.28    0.53
  -3   5  -2   11.08    0.64
   3  -5   2   12.80    0.49
   3  -5   2   12.65    0.57
  -2   5  -3   15.05    0.63
  -2   5  -3   15.17    0.71
  -2   5  -3   14.60    0.61
  -2   5  -3   15.44    0.77
   2  -5   3   14.80    0.76
   2  -5   3   15.26    0.68
  -1   5  -4   21.18    1.04
  -1   5  -4   20.92    0.85
  -1   5  -4   20.95    0.84
  -1   5  -4   20.60    0.95
   1  -5   4   20.72    0.91
   1  -5   4   20.38    1.03
   0   5  -5   13.46    0.71
   0   5  -5   14.12    0.66
   0   5  -5   13.14    0.57
   0   5  -5   13.64    0.59
   0   5  -5   13.53    0.66
   0  -5   5   13.68    0.71
   0  -5   5   13.13    0.63
   1   5  -6    0.61    0.10
   1   5  -6    0.96    0.13
   1   5  -6    0.57    0.10
   1   5  -6    0.92    0.07
   1   5  -6    0.73    0.13
  -1  -5   6    0.53    0.11
  -1  -5   6    0.65    0.13
   2   5  -7    1.59    0.10
   2   5  -7    1.82    0.19
   2   5  -7    1.45    0.15
   2   5  -7    1.81    0.19
   2   5  -7    0.99    0.13
  -2  -5   7    1.32    0.17
  -2  -5   7    1.22    0.17
   3   5  -8    0.87    0.17
   3   5  -8    1.09    0.10
   3   5  -8    0.85    0.13
   3   5  -8    0.94    0.18
   3   5  -8    0.88    0.13
  -3  -5   8    0.98    0.16
   4   5  -9    3.72    0.26
   4   5  -9    3.63    0.32
   4   5  -9    3.79    0.34
   4   5  -9    3.80    0.28
  -4  -5   9    4.31    0.30
   5   5 -10    0.70    0.13
   5   5 -10    0.52    0.18
   5   5 -10    0.54    0.13
  -5  -5  10    0.60    0.15
   6   5 -11   -0.05    0.10
   6   5 -11    0.11    0.16
   7   5 -12    0.11    0.13
  13  -6  -7    0.08    0.11
  13  -6  -7    0.13    0.23
  12  -6  -6    0.74    0.25
  12  -6  -6    0.35    0.12
  11  -6  -5    1.91    0.19
  11  -6  -5    2.26    0.32
  10  -6  -4    0.55    0.12
  10  -6  -4    1.15    0.23
   9  -6  -3    3.51    0.24
   9  -6  -3    4.05    0.37
   8  -6  -2    0.29    0.16
   8  -6  -2    0.16    0.11
   8  -6  -2    0.33    0.08
  -7   6   1    5.81    0.26
   7  -6  -1    5.70    0.29
   7  -6  -1    6.17    0.42
  -6   6   0    1.40    0.12
   6  -6   0    1.46    0.14
   6  -6   0    1.41    0.12
   6  -6   0    1.31    0.18
  -5   6  -1    5.90    0.25
  -5   6  -1    6.15    0.37
  -5   6  -1    5.97    0.29
   5  -6   1    5.39    0.38
   5  -6   1    6.03    0.27
   5  -6   1    5.96    0.33
  -4   6  -2    1.58    0.13
  -4   6  -2    1.45    0.11
  -4   6  -2    1.24    0.14
   4  -6   2    1.23    0.14
   4  -6   2    1.27    0.09
  -3   6  -3   38.29    1.52
  -3   6  -3   35.72    1.72
  -3   6  -3   37.19    1.49
  -3   6  -3   40.86    1.86
   3  -6   3   39.07    1.86
   3  -6   3   40.57    1.46
   3  -6   3   38.24    1.62
  -2   6  -4   19.98    1.01
  -2   6  -4   19.70    0.80
  -2   6  -4   20.24    0.83
  -2   6  -4   19.41    0.92
   2  -6   4   19.94    0.89
   2  -6   4   19.58    1.00
  -1   6  -5   37.04    1.78
  -1   6  -5   36.59    1.46
  -1   6  -5   37.40    1.44
  -1   6  -5   37.22    1.64
   1  -6   5   34.43    1.77
   1  -6   5   37.16    1.56
   0   6  -6    5.43    0.33
   0   6  -6    5.39    0.29
   0   6  -6    5.37    0.36
   0   6  -6    4.91    0.33
   0   6  -6    5.36    0.30
   0  -6   6    4.84    0.34
   0  -6   6    5.02    0.33
   1   6  -7    0.87    0.16
   1   6  -7    0.59    0.12
   1   6  -7    0.79    0.12
   1   6  -7    0.90    0.15
  -1  -6   7    0.67    0.14
  -1  -6   7    0.80    0.14
   2   6  -8    0.06    0.12
   2   6  -8   -0.10    0.09
   2   6  -8   -0.07    0.08
   2   6  -8    0.00    0.13
  -2  -6   8   -0.11    0.11
   3   6  -9    1.74    0.18
   3   6  -9    1.75    0.24
   3   6  -9    1.44    0.17
   3   6  -9    1.81    0.23
  -3  -6   9    1.67    0.20
   4   6 -10    0.01    0.10
   4   6 -10    0.03    0.10
   4   6 -10    0.03    0.15
  -4  -6  10   -0.05    0.11
   5   6 -11    0.00    0.16
   5   6 -11    0.07    0.11
   5   6 -11    0.18    0.12
  -5  -6  11    0.16    0.14
   6   6 -12   -0.06    0.12
  13  -7  -6   -0.19    0.21
  13  -7  -6    0.12    0.11
  12  -7  -5    0.46    0.13
  12  -7  -5    0.68    0.25
  11  -7  -4    0.62    0.24
  11  -7  -4    0.45    0.12
  10  -7  -3    0.19    0.18
  10  -7  -3    0.20    0.09
   9  -7  -2    0.59    0.11
   9  -7  -2    0.65    0.14
   9  -7  -2    0.63    0.20
  -8   7   1    5.34    0.26
   8  -7  -1    6.33    0.45
   8  -7  -1    6.23    0.30
   8  -7  -1    4.02    0.30
  -7   7   0    1.68    0.14
   7  -7   0    1.94    0.23
   7  -7   0    1.96    0.15
   7  -7   0    2.10    0.20
  -6   7  -1    4.72    0.25
   6  -7   1    4.68    0.36
   6  -7   1    4.84    0.24
   6  -7   1    4.57    0.29
  -5   7  -2    0.17    0.05
  -5   7  -2    0.15    0.08
  -5   7  -2    0.27    0.10
   5  -7   2    0.27    0.10
  -4   7  -3    7.37    0.44
  -4   7  -3    7.94    0.39
  -4   7  -3    8.27    0.48
  -4   7  -3    8.39    0.36
   4  -7   3    8.04    0.33
   4  -7   3    8.49    0.44
  -3   7  -4    1.99    0.21
  -3   7  -4    1.96    0.17
  -3   7  -4    2.14    0.19
  -3   7  -4    1.94    0.15
   3  -7   4    2.01    0.20
   3  -7   4    1.70    0.19
  -2   7  -5    9.15    0.44
  -2   7  -5    9.08    0.54
  -2   7  -5    8.96    0.42
  -2   7  -5    9.08    0.49
   2  -7   5    9.40    0.53
   2  -7   5    9.39    0.49
  -1   7  -6    5.15    0.35
  -1   7  -6    5.53    0.29
  -1   7  -6    5.06    0.31
  -1   7  -6    5.63    0.35
   1  -7   6    5.46    0.35
   1  -7   6    5.25    0.36
   0   7  -7   10.11    0.54
   0   7  -7    8.95    0.47
   0   7  -7   10.11    0.54
   0   7  -7    9.48    0.46
   0  -7   7    9.09    0.52
   1   7  -8    7.15    0.44
   1   7  -8    6.39    0.36
   1   7  -8    5.81    0.36
   1   7  -8    7.47    0.45
  -1  -7   8    6.23    0.42
   2   7  -9   -0.11    0.09
   2   7  -9   -0.02    0.13
   2   7  -9    0.04    0.14
   2   7  -9   -0.10    0.10
  -2  -7   9   -0.27    0.10
   3   7 -10    0.47    0.13
   3   7 -10    0.52    0.14
   3   7 -10    0.68    0.19
  -3  -7  10    0.80    0.18
   4   7 -11   -0.03    0.11
   4   7 -11    0.02    0.11
   4   7 -11   -0.28    0.15
  -4  -7  11   -0.03    0.14
   5   7 -12    0.20    0.14
   5   7 -12    0.01    0.13
  13  -8  -5    0.19    0.12
  13  -8  -5    0.05    0.24
  12  -8  -4    1.66    0.18
  12  -8  -4    2.20    0.33
  11  -8  -3    0.41    0.11
  11  -8  -3    0.13    0.20
  10  -8  -2    1.81    0.16
  10  -8  -2    1.54    0.26
   9  -8  -1    3.88    0.36
   9  -8  -1    2.82    0.25
   9  -8  -1    3.92    0.24
  -8   8   0    3.10    0.20
   8  -8   0    3.39    0.34
   8  -8   0    2.94    0.26
   8  -8   0    3.57    0.22
  -7   8  -1    0.35    0.09
   7  -8   1    0.23    0.13
   7  -8   1    0.11    0.15
   7  -8   1    0.27    0.07
  -6   8  -2    0.06    0.08
   6  -8   2    0.31    0.12
   6  -8   2    0.01    0.05
  -5   8  -3    0.02    0.08
  -5   8  -3    0.10    0.09
  -5   8  -3    0.06    0.06
   5  -8   3   -0.01    0.09
   5  -8   3    0.07    0.04
  -4   8  -4    0.14    0.09
  -4   8  -4    0.03    0.06
  -4   8  -4    0.03    0.08
   4  -8   4   -0.14    0.09
  -3   8  -5    4.56    0.29
  -3   8  -5    4.57    0.32
  -3   8  -5    4.75    0.26
   3  -8   5    4.77    0.33
   3  -8   5    5.00    0.34
  -2   8  -6    0.68    0.11
  -2   8  -6    0.46    0.11
  -2   8  -6    0.42    0.12
   2  -8   6    0.58    0.15
  -1   8  -7    1.42    0.15
  -1   8  -7    1.32    0.16
  -1   8  -7    1.27    0.19
  -1   8  -7    1.22    0.18
   1  -8   7    1.44    0.19
   0   8  -8    0.15    0.11
   0   8  -8    0.13    0.15
   0   8  -8    0.18    0.10
   0  -8   8    0.28    0.15
   1   8  -9   -0.15    0.10
   1   8  -9    0.07    0.14
   1   8  -9   -0.13    0.09
  -1  -8   9   -0.16    0.12
   2   8 -10    0.18    0.12
   2   8 -10    0.22    0.13
   2   8 -10   -0.06    0.17
  -2  -8  10    0.06    0.14
   3   8 -11   -0.20    0.11
   3   8 -11   -0.05    0.17
   3   8 -11    0.13    0.12
  -3  -8  11    0.10    0.15
   4   8 -12    0.12    0.14
   4   8 -12   -0.14    0.12
  -4  -8  12    0.09    0.16
  12  -9  -3    0.04    0.09
  12  -9  -3    0.00    0.20
  11  -9  -2    0.18    0.19
  11  -9  -2    0.21    0.09
  10  -9  -1    0.77    0.12
  10  -9  -1    0.94    0.22
   9  -9   0    0.16    0.12
   9  -9   0    0.24    0.08
   9  -9   0    0.37    0.18
  -8   9  -1    3.55    0.23
   8  -9   1    3.68    0.38
   8  -9   1    3.41    0.22
   8  -9   1    3.74    0.29
  -7   9  -2    3.39    0.24
   7  -9   2    3.46    0.20
   7  -9   2    3.71    0.29
  -6   9  -3    5.01    0.37
  -6   9  -3    5.75    0.32
   6  -9   3    6.09    0.38
  -5   9  -4   -0.05    0.06
  -5   9  -4    0.03    0.10
  -5   9  -4    0.08    0.09
   5  -9   4    0.11    0.12
  -4   9  -5    0.92    0.12
  -4   9  -5    0.84    0.16
  -4   9  -5    1.05    0.15
   4  -9   5    1.05    0.18
  -3   9  -6    1.29    0.19
  -3   9  -6    1.31    0.16
  -3   9  -6    1.46    0.15
   3  -9   6    1.30    0.20
  -2   9  -7    0.37    0.14
  -2   9  -7    0.64    0.12
  -2   9  -7    0.27    0.12
   2  -9   7    0.60    0.16
  -1   9  -8   -0.05    0.09
  -1   9  -8   -0.04    0.13
  -1   9  -8   -0.07    0.10
   1  -9   8   -0.03    0.12
   0   9  -9   -0.02    0.10
   0   9  -9    0.11    0.16
   0   9  -9   -0.01    0.11
   0  -9   9   -0.05    0.13
   1   9 -10    0.63    0.15
   1   9 -10    0.59    0.16
   1   9 -10    0.78    0.21
  -1  -9  10    0.54    0.19
   2   9 -11   -0.02    0.12
   2   9 -11    0.18    0.14
   2   9 -11    0.12    0.18
  -2  -9  11   -0.08    0.16
   3   9 -12   -0.11    0.12
   3   9 -12   -0.20    0.13
  -3  -9  12    0.21    0.18
  12 -10  -2    0.58    0.13
  12 -10  -2    0.57    0.25
  11 -10  -1    1.52    0.16
  11 -10  -1    2.26    0.33
  10 -10   0    0.04    0.13
  10 -10   0    0.09    0.07
  10 -10   0   -0.05    0.16
   9 -10   1    0.10    0.12
   9 -10   1   -0.01    0.15
  -8  10  -2    0.30    0.10
   8 -10   2    0.43    0.15
  -7  10  -3    0.13    0.12
  -7  10  -3    0.03    0.09
   7 -10   3    0.13    0.13
  -6  10  -4    2.26    0.20
  -6  10  -4    1.73    0.22
   6 -10   4    2.01    0.23
  -5  10  -5    0.30    0.09
  -5  10  -5    0.55    0.14
  -5  10  -5    0.13    0.11
   5 -10   5    0.42    0.15
  -4  10  -6    0.23    0.14
  -4  10  -6    0.45    0.10
  -4  10  -6    0.14    0.11
   4 -10   6    0.29    0.15
  -3  10  -7    3.73    0.32
  -3  10  -7    3.78    0.26
  -3  10  -7    3.44    0.28
   3 -10   7    3.97    0.33
  -2  10  -8    2.07    0.20
  -2  10  -8    2.10    0.26
  -2  10  -8    2.21    0.22
   2 -10   8    2.22    0.26
  -1  10  -9   -0.15    0.09
  -1  10  -9   -0.36    0.14
  -1  10  -9   -0.13    0.11
   1 -10   9   -0.04    0.14
   0  10 -10   -0.03    0.17
   0  10 -10    0.26    0.13
   0  10 -10   -0.03    0.12
   0 -10  10    0.22    0.16
   1  10 -11    0.08    0.14
   1  10 -11    0.08    0.12
   1  10 -11    0.03    0.19
  -1 -10  11    0.14    0.16
   2  10 -12   -0.19    0.12
   2  10 -12   -0.09    0.21
  -2 -10  12    0.22    0.18
  12 -11  -1   -0.14    0.19
  11 -11   0    0.75    0.24
  10 -11   1    0.24    0.15
  -9  11  -2    0.54    0.16
   9 -11   2    0.57    0.17
  -8  11  -3    0.15    0.13
  -8  11  -3    0.13    0.11
   8 -11   3   -0.04    0.12
  -7  11  -4   -0.04    0.12
  -7  11  -4    0.09    0.11
   7 -11   4    0.04    0.13
  -6  11  -5   -0.07    0.10
  -6  11  -5    0.00    0.12
   6 -11   5    0.19    0.15
  -5  11  -6    0.12    0.13
  -5  11  -6    0.26    0.13
   5 -11   6    0.18    0.14
  -4  11  -7    0.00    0.11
  -4  11  -7    0.18    0.15
  -4  11  -7    0.18    0.11
   4 -11   7    0.26    0.15
  -3  11  -8    0.05    0.16
  -3  11  -8    0.03    0.12
  -3  11  -8    0.06    0.11
   3 -11   8    0.14    0.16
  -2  11  -9   -0.10    0.10
  -2  11  -9    0.07    0.12
  -2  11  -9   -0.27    0.14
   2 -11   9    0.10    0.17
  -1  11 -10    0.43    0.14
  -1  11 -10    0.38    0.16
  -1  11 -10    0.29    0.20
   1 -11  10    0.23    0.17
   0  11 -11    0.46    0.22
   0  11 -11    0.36    0.14
   0 -11  11    0.19    0.18
 -10  12  -2    0.23    0.15
  10 -12   2    0.02    0.14
  -9  12  -3    1.39    0.23
   9 -12   3    1.20    0.22
  -8  12  -4    0.37    0.18
  -8  12  -4    0.17    0.12
   8 -12   4    0.46    0.16
  -7  12  -5    0.24    0.12
  -7  12  -5    0.22    0.15
   7 -12   5    0.31    0.16
  -6  12  -6    0.04    0.14
  -6  12  -6   -0.01    0.12
   6 -12   6    0.06    0.15
  -5  12  -7    1.06    0.21
  -5  12  -7    0.81    0.17
   5 -12   7    0.82    0.20
  -4  12  -8    1.19    0.20
  -4  12  -8    1.37    0.25
   4 -12   8    1.61    0.25
  -3  12  -9    0.05    0.18
  -3  12  -9   -0.01    0.11
   3 -12   9    0.14    0.16
  -2  12 -10   -0.06    0.19
  -2  12 -10    0.01    0.12
   2 -12  10   -0.08    0.15
  -9  13  -4    0.49    0.20
   9 -13   4    0.83    0.21
  -8  13  -5    1.83    0.21
  -8  13  -5    1.36    0.25
   8 -13   5    1.67    0.26
  -7  13  -6    0.34    0.18
  -7  13  -6    0.40    0.15
   7 -13   6    0.40    0.18
  -6  13  -7   -0.03    0.15
  -6  13  -7   -0.15    0.12
   6 -13   7   -0.02    0.14
  -5  13  -8    0.61    0.21
   5 -13   8    0.37    0.19
   4 -13   8   -0.09    0.14
  -4  13  -8   -0.21    0.17
   5 -13   7    0.09    0.15
  -5  13  -7   -0.03    0.15
   6 -13   6    0.30    0.17
  -6  13  -6    0.03    0.15
  -6  13  -6   -0.02    0.12
   7 -13   5    0.08    0.14
  -7  13  -5   -0.07    0.12
  -7  13  -5   -0.14    0.12
   8 -13   4    0.12    0.15
  -8  13  -4    0.06    0.14
  -8  13  -4    0.00    0.12
   9 -13   3   -0.06    0.14
  -9  13  -3    0.01    0.16
  10 -13   2    0.47    0.19
 -10  13  -2    0.19    0.17
   1 -12  10   -0.02    0.17
  -1  12 -10   -0.09    0.19
  -1  12 -10   -0.11    0.11
   2 -12   9    0.21    0.17
  -2  12  -9    0.15    0.20
  -2  12  -9   -0.01    0.11
   3 -12   8    0.17    0.17
  -3  12  -8   -0.20    0.09
  -3  12  -8   -0.04    0.12
  -3  12  -8   -0.32    0.15
   4 -12   7    1.55    0.25
  -4  12  -7    1.55    0.21
  -4  12  -7    1.61    0.26
   5 -12   6    0.72    0.19
  -5  12  -6    0.66    0.16
  -5  12  -6    1.03    0.21
   6 -12   5   -0.04    0.12
  -6  12  -5   -0.10    0.12
  -6  12  -5    0.09    0.11
   7 -12   4    0.19    0.14
  -7  12  -4   -0.07    0.10
  -7  12  -4    0.10    0.14
   8 -12   3    0.44    0.16
  -8  12  -3    0.40    0.16
  -8  12  -3    0.16    0.12
   9 -12   2    0.92    0.20
  -9  12  -2    1.17    0.22
  10 -12   1   -0.02    0.13
 -10  12  -1    0.13    0.14
  -1 -11  11    1.39    0.26
   1  11 -11    1.27    0.20
   1  11 -11    1.87    0.32
   0 -11  10    0.26    0.18
   0  11 -10   -0.03    0.19
   0  11 -10    0.08    0.14
   0  11 -10   -0.07    0.12
   1 -11   9    0.67    0.20
  -1  11  -9    0.80    0.17
  -1  11  -9    0.83    0.15
  -1  11  -9    0.58    0.22
   2 -11   8    0.29    0.16
  -2  11  -8    0.20    0.13
  -2  11  -8    0.08    0.17
  -2  11  -8    0.20    0.11
   3 -11   7    2.12    0.26
  -3  11  -7    1.85    0.22
  -3  11  -7    2.28    0.21
  -3  11  -7    2.15    0.27
   4 -11   6    0.12    0.13
  -4  11  -6    0.33    0.13
  -4  11  -6    0.36    0.15
  -4  11  -6    0.28    0.10
   5 -11   5    1.13    0.20
  -5  11  -5    0.91    0.18
  -5  11  -5    1.20    0.16
   6 -11   4    0.72    0.17
  -6  11  -4    0.39    0.13
  -6  11  -4    0.55    0.16
   7 -11   3   -0.09    0.12
  -7  11  -3   -0.09    0.09
  -7  11  -3    0.13    0.12
   8 -11   2    0.02    0.12
  -8  11  -2   -0.02    0.12
  -8  11  -2   -0.11    0.08
   9 -11   1    0.04    0.12
  -9  11  -1    0.04    0.12
  10 -11   0    1.00    0.19
  11 -11  -1    0.03    0.20
  12 -11  -2    0.07    0.09
  12 -11  -2   -0.16    0.20
  -2 -10  11    1.22    0.24
   2  10 -11    0.86    0.18
   2  10 -11    1.46    0.21
   2  10 -11    0.64    0.24
  -1 -10  10    1.44    0.24
   1  10 -10    1.13    0.25
   1  10 -10    1.33    0.19
   1  10 -10    1.16    0.20
   0 -10   9    0.56    0.19
   0  10  -9    0.27    0.13
   0  10  -9    0.16    0.17
   0  10  -9    0.26    0.13
   1 -10   8    1.97    0.25
  -1  10  -8    1.50    0.25
  -1  10  -8    1.71    0.18
  -1  10  -8    1.58    0.20
   2 -10   7    3.21    0.31
  -2  10  -7    3.77    0.25
  -2  10  -7    3.30    0.33
  -2  10  -7    3.56    0.28
   3 -10   6    0.20    0.13
  -3  10  -6    0.11    0.11
  -3  10  -6    0.17    0.09
  -3  10  -6    0.26    0.13
   4 -10   5    4.26    0.34
  -4  10  -5    4.93    0.35
  -4  10  -5    4.27    0.25
  -4  10  -5    4.45    0.30
   5 -10   4    1.51    0.21
  -5  10  -4    1.59    0.20
  -5  10  -4    1.16    0.16
   6 -10   3    0.23    0.12
  -6  10  -3    0.10    0.11
  -6  10  -3    0.15    0.10
   7 -10   2    0.40    0.14
  -7  10  -2    0.32    0.13
  -7  10  -2    0.34    0.10
   8 -10   1    0.80    0.16
  -8  10  -1    0.44    0.10
   9 -10   0    0.01    0.16
   9 -10   0    0.09    0.06
   9 -10   0    0.15    0.12
  10 -10  -1    5.07    0.36
  10 -10  -1    5.07    0.46
  10 -10  -1    5.30    0.31
  11 -10  -2    0.22    0.20
  11 -10  -2    0.37    0.10
  12 -10  -3    0.58    0.25
  12 -10  -3    0.05    0.09
  -3  -9  11    0.23    0.16
   3   9 -11    0.59    0.24
   3   9 -11    0.21    0.14
   3   9 -11    0.42    0.16
  -2  -9  10    1.85    0.25
   2   9 -10    1.90    0.22
   2   9 -10    1.75    0.20
   2   9 -10    1.69    0.27
  -1  -9   9    0.58    0.18
   1   9  -9    0.13    0.18
   1   9  -9    0.24    0.13
   1   9  -9    0.37    0.13
   0  -9   8    0.02    0.12
   0   9  -8   -0.24    0.10
   0   9  -8   -0.15    0.09
   0   9  -8   -0.28    0.13
   1  -9   7    2.33    0.25
  -1   9  -7    2.16    0.19
  -1   9  -7    2.33    0.22
  -1   9  -7    2.66    0.26
   2  -9   6    2.78    0.26
  -2   9  -6    2.68    0.21
  -2   9  -6    2.35    0.24
  -2   9  -6    2.51    0.23
   3  -9   5    3.99    0.32
  -3   9  -5    4.31    0.25
  -3   9  -5    4.28    0.32
  -3   9  -5    3.96    0.27
   4  -9   4    1.35    0.19
  -4   9  -4    1.18    0.15
  -4   9  -4    1.16    0.17
  -4   9  -4    1.36    0.12
   5  -9   3    0.24    0.13
  -5   9  -3    0.33    0.10
  -5   9  -3    0.37    0.12
  -5   9  -3    0.41    0.07
   6  -9   2    0.69    0.15
  -6   9  -2    0.45    0.11
  -6   9  -2    0.62    0.14
   7  -9   1    5.00    0.34
   7  -9   1    5.04    0.27
  -7   9  -1    5.12    0.28
   8  -9   0    3.95    0.38
   8  -9   0    4.07    0.29
   8  -9   0    4.05    0.23
  -8   9   0    3.49    0.23
   9  -9  -1   -0.06    0.11
   9  -9  -1   -0.06    0.06
   9  -9  -1   -0.09    0.14
  10  -9  -2    1.71    0.16
  10  -9  -2    2.43    0.31
  11  -9  -3    0.30    0.20
  11  -9  -3    0.37    0.11
  12  -9  -4    0.09    0.10
  12  -9  -4    0.00    0.19
   5   8 -12    0.46    0.17
   5   8 -12    0.45    0.24
  -4  -8  11    0.12    0.15
   4   8 -11   -0.07    0.10
   4   8 -11    0.09    0.18
   4   8 -11    0.02    0.13
  -3  -8  10   -0.33    0.13
   3   8 -10    0.03    0.11
   3   8 -10    0.07    0.17
   3   8 -10   -0.03    0.11
  -2  -8   9    0.94    0.20
   2   8  -9    0.89    0.15
   2   8  -9    1.10    0.22
   2   8  -9    1.22    0.17
  -1  -8   8    6.76    0.45
   1   8  -8    7.43    0.48
   1   8  -8    7.12    0.39
   1   8  -8    6.81    0.40
   0  -8   7    0.60    0.15
   0   8  -7    0.25    0.12
   0   8  -7    0.24    0.11
   0   8  -7    0.55    0.16
   1  -8   6    3.53    0.29
  -1   8  -6    3.52    0.29
  -1   8  -6    3.80    0.30
  -1   8  -6    3.54    0.24
  -1   8  -6    3.57    0.26
   2  -8   5    6.17    0.40
   2  -8   5    7.04    0.43
  -2   8  -5    6.73    0.40
  -2   8  -5    6.70    0.36
  -2   8  -5    6.75    0.34
   3  -8   4   -0.04    0.07
   3  -8   4    0.07    0.10
  -3   8  -4    0.28    0.07
  -3   8  -4    0.23    0.09
  -3   8  -4    0.04    0.08
   4  -8   3    1.84    0.20
  -4   8  -3    1.79    0.16
  -4   8  -3    2.15    0.14
  -4   8  -3    2.12    0.20
   5  -8   2    0.16    0.10
   5  -8   2    0.15    0.04
  -5   8  -2    0.35    0.10
  -5   8  -2    0.19    0.05
  -5   8  -2    0.11    0.08
   6  -8   1    0.01    0.04
   6  -8   1   -0.07    0.09
  -6   8  -1    0.07    0.07
   7  -8   0    7.77    0.35
   7  -8   0    6.90    0.50
   7  -8   0    7.70    0.43
  -7   8   0    7.28    0.35
   8  -8  -1    2.45    0.23
   8  -8  -1    2.24    0.28
   8  -8  -1    2.44    0.18
  -8   8   1    2.21    0.16
   9  -8  -2    1.19    0.17
   9  -8  -2    1.05    0.21
   9  -8  -2    0.95    0.13
  10  -8  -3    0.54    0.20
  10  -8  -3    0.43    0.10
  11  -8  -4    0.93    0.14
  11  -8  -4    1.17    0.26
  12  -8  -5   -0.10    0.20
  12  -8  -5   -0.01    0.10
   6   7 -12    0.05    0.19
   6   7 -12    0.55    0.17
   5   7 -11    0.04    0.18
   5   7 -11    0.17    0.12
   5   7 -11    0.08    0.12
  -4  -7  10   -0.25    0.11
   4   7 -10    0.14    0.16
   4   7 -10   -0.07    0.10
   4   7 -10    0.08    0.11
  -3  -7   9    0.36    0.14
   3   7  -9    0.05    0.10
   3   7  -9   -0.05    0.09
   3   7  -9    0.27    0.17
  -2  -7   8   -0.08    0.13
   2   7  -8   -0.05    0.09
   2   7  -8   -0.15    0.10
   2   7  -8    0.06    0.14
  -1  -7   7    7.59    0.45
   1   7  -7    7.80    0.47
   1   7  -7    7.35    0.40
   1   7  -7    8.60    0.49
   1   7  -7    7.37    0.39
   0  -7   6    0.62    0.14
   0  -7   6    0.69    0.13
   0   7  -6    0.72    0.11
   0   7  -6    0.69    0.12
   0   7  -6    0.69    0.14
   0   7  -6    0.47    0.13
   1  -7   5    1.56    0.17
   1  -7   5    1.27    0.16
  -1   7  -5    1.42    0.17
  -1   7  -5    1.49    0.17
  -1   7  -5    1.16    0.13
  -1   7  -5    1.51    0.13
  -1   7  -5    1.14    0.15
   2  -7   4    0.60    0.11
   2  -7   4    0.85    0.13
  -2   7  -4    0.64    0.12
  -2   7  -4    0.77    0.09
  -2   7  -4    0.55    0.10
  -2   7  -4    0.47    0.12
   3  -7   3   23.39    1.17
   3  -7   3   23.00    1.03
  -3   7  -3   24.04    1.18
  -3   7  -3   23.16    1.09
  -3   7  -3   23.59    0.96
  -3   7  -3   23.28    0.93
   4  -7   2    1.92    0.18
   4  -7   2    1.70    0.10
  -4   7  -2    1.75    0.12
  -4   7  -2    1.63    0.15
  -4   7  -2    1.53    0.16
  -4   7  -2    1.67    0.18
   5  -7   1    7.38    0.32
   5  -7   1    7.08    0.39
  -5   7  -1    7.41    0.44
  -5   7  -1    7.06    0.30
  -5   7  -1    6.97    0.34
   6  -7   0   -0.10    0.10
   6  -7   0    0.05    0.05
   6  -7   0    0.12    0.09
  -6   7   0    0.00    0.06
   7  -7  -1    0.74    0.17
   7  -7  -1    0.91    0.13
   7  -7  -1    0.80    0.10
  -7   7   1    0.97    0.09
   8  -7  -2   41.21    1.69
   8  -7  -2   40.45    1.60
   8  -7  -2   41.32    1.90
  -8   7   2   39.24    1.56
   9  -7  -3    0.40    0.10
   9  -7  -3    0.30    0.12
   9  -7  -3    0.41    0.19
  10  -7  -4    0.62    0.12
  10  -7  -4    0.94    0.23
  11  -7  -5    0.06    0.19
  11  -7  -5    0.34    0.11
  12  -7  -6    0.05    0.10
  12  -7  -6    0.26    0.21
   7   6 -12    0.03    0.14
   6   6 -11    0.24    0.19
   6   6 -11   -0.08    0.11
   5   6 -10    0.90    0.21
   5   6 -10    0.85    0.15
   5   6 -10    0.70    0.15
  -4  -6   9    0.05    0.11
   4   6  -9   -0.08    0.09
   4   6  -9    0.07    0.15
   4   6  -9   -0.05    0.08
  -3  -6   8    5.45    0.36
   3   6  -8    5.59    0.32
   3   6  -8    4.90    0.31
   3   6  -8    5.26    0.39
   3   6  -8    5.47    0.41
  -2  -6   7   -0.03    0.09
  -2  -6   7    0.37    0.12
   2   6  -7    0.03    0.09
   2   6  -7    0.00    0.11
   2   6  -7    0.11    0.08
   2   6  -7    0.03    0.12
  -1  -6   6    8.03    0.43
  -1  -6   6    7.94    0.48
   1   6  -6    8.07    0.39
   1   6  -6    7.97    0.46
   1   6  -6    7.93    0.39
   1   6  -6    7.67    0.46
   0  -6   5    9.37    0.49
   0  -6   5    9.40    0.54
   0   6  -5   10.01    0.44
   0   6  -5    9.84    0.52
   0   6  -5    9.02    0.50
   0   6  -5    9.76    0.55
   0   6  -5    9.98    0.45
   1  -6   4    1.13    0.14
   1  -6   4    1.33    0.15
  -1   6  -4    1.56    0.13
  -1   6  -4    1.48    0.13
  -1   6  -4    1.26    0.14
  -1   6  -4    1.18    0.15
   2  -6   3   48.20    2.29
   2  -6   3   47.04    1.99
  -2   6  -3   46.75    2.12
  -2   6  -3   47.34    1.85
  -2   6  -3   50.70    2.30
  -2   6  -3   49.16    1.88
   3  -6   2    6.90    0.28
   3  -6   2    6.69    0.36
  -3   6  -2    6.59    0.37
  -3   6  -2    7.25    0.40
  -3   6  -2    6.88    0.32
  -3   6  -2    6.37    0.29
   4  -6   1    0.11    0.07
   4  -6   1    0.07    0.03
  -4   6  -1   -0.01    0.05
  -4   6  -1    0.01    0.05
  -4   6  -1    0.04    0.03
   5  -6   0   16.58    0.67
   5  -6   0   16.82    0.83
   5  -6   0   16.51    0.73
  -5   6   0   16.08    0.67
   6  -6  -1    0.96    0.12
   6  -6  -1    0.98    0.09
   6  -6  -1    0.84    0.15
  -6   6   1    0.77    0.08
   7  -6  -2    1.35    0.12
   7  -6  -2    1.02    0.12
   7  -6  -2    1.26    0.19
  -7   6   2    1.07    0.10
   8  -6  -3   13.62    0.76
   8  -6  -3   13.44    0.61
   8  -6  -3   14.22    0.63
   9  -6  -4    0.21    0.16
   9  -6  -4    0.23    0.09
  10  -6  -5    5.46    0.33
  10  -6  -5    5.51    0.46
  11  -6  -6   -0.11    0.17
  11  -6  -6    0.00    0.09
  12  -6  -7    0.08    0.19
  12  -6  -7    0.15    0.11
   7   5 -11    0.11    0.17
   7   5 -11   -0.04    0.11
   6   5 -10    0.08    0.16
   6   5 -10   -0.04    0.10
  -5  -5   9    0.32    0.12
   5   5  -9    0.12    0.10
   5   5  -9    0.11    0.10
   5   5  -9    0.24    0.15
  -4  -5   8    0.28    0.12
  -4  -5   8    0.24    0.12
   4   5  -8    0.11    0.14
   4   5  -8   -0.02    0.14
   4   5  -8   -0.04    0.05
   4   5  -8    0.07    0.09
   4   5  -8    0.04    0.09
  -3  -5   7   -0.12    0.08
  -3  -5   7   -0.10    0.08
  -3  -5   7   -0.06    0.09
   3   5  -7   -0.02    0.04
   3   5  -7   -0.03    0.07
   3   5  -7   -0.10    0.10
   3   5  -7   -0.05    0.07
   3   5  -7   -0.03    0.12
  -2  -5   6    3.41    0.24
  -2  -5   6    3.46    0.27
   2   5  -6    3.72    0.28
   2   5  -6    3.38    0.27
   2   5  -6    3.52    0.22
   2   5  -6    3.58    0.17
   2   5  -6    3.30    0.22
  -1  -5   5    0.06    0.08
  -1  -5   5   -0.06    0.06
   1   5  -5    0.04    0.09
   1   5  -5    0.01    0.05
   1   5  -5    0.00    0.02
   1   5  -5    0.06    0.07
   1   5  -5    0.08    0.08
   1   5  -5    0.01    0.08
   0  -5   4   38.69    1.94
   0  -5   4   40.37    1.69
   0   5  -4   41.09    1.82
   0   5  -4   42.07    1.81
   0   5  -4   41.52    1.58
   0   5  -4   40.56    1.95
   0   5  -4   40.86    1.60
   1  -5   3    7.20    0.37
   1  -5   3    7.21    0.41
  -1   5  -3    7.89    0.35
  -1   5  -3    7.34    0.41
  -1   5  -3    7.54    0.39
  -1   5  -3    7.27    0.33
   2  -5   2   35.42    1.44
   2  -5   2   33.60    1.66
   2  -5   2   37.69    1.32
  -2   5  -2   34.16    1.33
  -2   5  -2   34.76    1.36
  -2   5  -2   33.34    1.54
  -2   5  -2   33.74    1.66
   3  -5   1    0.99    0.11
   3  -5   1    1.09    0.07
  -3   5  -1    0.76    0.08
  -3   5  -1    0.74    0.10
  -3   5  -1    1.03    0.08
  -3   5  -1    0.85    0.11
   4  -5   0   15.23    0.74
   4  -5   0   15.45    0.60
   4  -5   0   14.58    0.65
  -4   5   0   14.49    0.60
   5  -5  -1    7.31    0.36
   5  -5  -1    7.58    0.33
   5  -5  -1    7.41    0.42
  -5   5   1    7.06    0.31
   6  -5  -2   13.47    0.70
   6  -5  -2   13.26    0.57
  -6   5   2   13.44    0.54
   7  -5  -3    0.24    0.13
   7  -5  -3    0.07    0.06
   7  -5  -3   -0.02    0.08
  -7   5   3   -0.08    0.04
   8  -5  -4   13.00    0.58
   8  -5  -4   12.82    0.58
   8  -5  -4   13.36    0.72
   9  -5  -5    0.03    0.15
   9  -5  -5    0.07    0.08
  10  -5  -6    3.17    0.24
  10  -5  -6    3.07    0.34
  11  -5  -7   -0.12    0.08
  11  -5  -7    0.15    0.19
  12  -5  -8   -0.10    0.20
  12  -5  -8    0.30    0.12
   8   4 -11    1.65    0.27
   8   4 -11    1.03    0.18
   7   4 -10    0.19    0.17
   7   4 -10    0.17    0.11
   7   4 -10    0.09    0.07
   6   4  -9    0.60    0.13
   6   4  -9    0.68    0.10
   6   4  -9    0.43    0.17
   6   4  -9    0.72    0.13
  -5  -4   8    0.19    0.11
  -5  -4   8   -0.03    0.13
   5   4  -8    0.16    0.09
   5   4  -8   -0.12    0.15
   5   4  -8    0.02    0.09
   5   4  -8   -0.01    0.13
   5   4  -8    0.16    0.06
  -4  -4   7    4.42    0.33
  -4  -4   7    4.30    0.27
  -4  -4   7    4.49    0.31
   4   4  -7    3.97    0.25
   4   4  -7    4.52    0.33
   4   4  -7    4.23    0.26
   4   4  -7    4.08    0.33
   4   4  -7    4.43    0.22
  -3  -4   6    1.20    0.15
  -3  -4   6    1.38    0.15
  -3  -4   6    1.20    0.15
   3   4  -6    1.34    0.10
   3   4  -6    1.16    0.12
   3   4  -6    1.23    0.16
   3   4  -6    1.28    0.12
   3   4  -6    1.21    0.17
  -2  -4   5   14.53    0.75
  -2  -4   5   13.84    0.69
  -2  -4   5   14.32    0.65
   2   4  -5   14.39    0.71
   2   4  -5   14.36    0.61
   2   4  -5   13.85    0.60
   2   4  -5   13.78    0.70
   2   4  -5   15.24    0.57
  -1  -4   4    0.15    0.07
  -1  -4   4    0.26    0.08
   1   4  -4    0.31    0.03
   1   4  -4    0.17    0.08
   1   4  -4    0.32    0.06
   1   4  -4    0.19    0.06
   1   4  -4    0.23    0.08
   1   4  -4    0.18    0.08
   0  -4   3    1.40    0.12
   0  -4   3    1.07    0.11
   0   4  -3    1.23    0.12
   0   4  -3    1.26    0.12
   0   4  -3    1.14    0.11
   0   4  -3    1.23    0.12
   0   4  -3    1.22    0.10
   1  -4   2    0.11    0.06
   1  -4   2    0.30    0.07
  -1   4  -2    0.16    0.06
  -1   4  -2    0.34    0.05
  -1   4  -2    0.34    0.06
  -1   4  -2   -0.06    0.06
   2  -4   1  341.20   11.87
   2  -4   1  309.83   12.50
  -2   4  -1  305.48   14.52
  -2   4  -1  316.76   13.47
  -2   4  -1  322.87   11.87
  -2   4  -1  299.97   11.89
   3  -4   0   59.32    2.59
   3  -4   0   60.34    2.39
   3  -4   0   58.62    2.24
  -3   4   0   58.16    2.26
  -3   4   0   59.95    2.24
   4  -4  -1   26.64    1.06
   4  -4  -1   27.47    1.13
   4  -4  -1   27.42    1.25
   4  -4  -1   28.44    1.06
  -4   4   1   26.98    1.06
   5  -4  -2   24.38    0.93
   5  -4  -2   24.36    1.13
  -5   4   2   23.58    0.93
   6  -4  -3   59.38    2.65
   6  -4  -3   61.11    2.26
   6  -4  -3   60.71    2.40
   6  -4  -3   58.62    2.29
  -6   4   3   58.23    2.26
   7  -4  -4    7.08    0.29
   7  -4  -4    6.81    0.34
   7  -4  -4    7.08    0.34
   7  -4  -4    7.25    0.45
   8  -4  -5    0.05    0.07
   8  -4  -5   -0.02    0.06
   8  -4  -5    0.07    0.13
   9  -4  -6    0.26    0.16
   9  -4  -6   -0.01    0.08
  10  -4  -7    0.14    0.09
  10  -4  -7    0.00    0.15
  11  -4  -8    1.69    0.28
  11  -4  -8    1.54    0.18
  12  -4  -9    0.19    0.12
  12  -4  -9    0.19    0.22
   9   3 -11    0.05    0.11
   9   3 -11    0.07    0.20
   9   3 -11    0.07    0.10
   8   3 -10   -0.02    0.10
   8   3 -10    0.06    0.08
   8   3 -10    0.18    0.18
   7   3  -9    0.01    0.06
   7   3  -9   -0.13    0.08
   7   3  -9   -0.02    0.14
   6   3  -8    0.42    0.09
   6   3  -8    0.64    0.18
   6   3  -8    0.41    0.17
   6   3  -8    0.41    0.10
   6   3  -8    0.57    0.12
  -5  -3   7    0.25    0.14
  -5  -3   7    0.56    0.10
   5   3  -7    0.35    0.09
   5   3  -7    0.40    0.07
   5   3  -7    0.37    0.14
   5   3  -7    0.37    0.09
   5   3  -7    0.34    0.15
  -4  -3   6    3.43    0.21
  -4  -3   6    2.72    0.24
   4   3  -6    3.07    0.19
   4   3  -6    2.99    0.25
   4   3  -6    3.17    0.18
   4   3  -6    2.85    0.26
   4   3  -6    3.15    0.20
  -3  -3   5   15.35    0.81
  -3  -3   5   15.06    0.76
  -3  -3   5   16.54    0.69
   3   3  -5   16.10    0.63
   3   3  -5   15.16    0.76
   3   3  -5   15.62    0.65
   3   3  -5   15.74    0.77
   3   3  -5   15.82    0.65
  -2  -3   4   11.26    0.59
  -2  -3   4   12.11    0.52
  -2  -3   4   11.00    0.55
   2   3  -4   11.16    0.48
   2   3  -4   11.65    0.46
   2   3  -4   11.42    0.56
   2   3  -4   11.13    0.56
   2   3  -4   10.78    0.48
  -1  -3   3   34.09    1.52
  -1  -3   3   35.02    1.41
  -1  -3   3   32.33    1.63
   1   3  -3   35.38    1.53
   1   3  -3   36.06    1.30
   1   3  -3   34.26    1.33
   1   3  -3   32.00    1.51
   1   3  -3   35.50    1.33
   0  -3   2   12.66    0.62
   0  -3   2   12.36    0.54
   0   3  -2   11.81    0.58
   0   3  -2   12.97    0.50
   0   3  -2   13.12    0.62
   0   3  -2   12.10    0.58
   0   3  -2   12.92    0.51
   1  -3   1   46.89    2.24
   1  -3   1   49.00    1.84
   1  -3   1   48.37    1.93
   1  -3   1   50.78    1.82
  -1   3  -1   46.20    2.08
  -1   3  -1   47.05    2.24
  -1   3  -1   48.69    1.82
  -1   3  -1   47.25    1.83
   2  -3   0   20.14    0.94
   2  -3   0   19.52    0.80
   2  -3   0   21.46    0.81
   2  -3   0   21.89    0.86
  -2   3   0   21.13    0.79
  -2   3   0   20.94    0.81
   3  -3  -1   20.97    0.83
   3  -3  -1   19.95    0.78
   3  -3  -1   20.31    0.79
   3  -3  -1   20.02    0.93
  -3   3   1   19.84    0.78
   4  -3  -2    7.31    0.30
   4  -3  -2    7.54    0.33
   4  -3  -2    7.30    0.41
  -4   3   2    7.82    0.30
   5  -3  -3    5.87    0.24
   5  -3  -3    5.57    0.28
   5  -3  -3    6.09    0.36
   5  -3  -3    6.03    0.24
  -5   3   3    6.03    0.24
   6  -3  -4   47.83    2.10
   6  -3  -4   47.41    1.82
   6  -3  -4   45.06    1.77
   7  -3  -5    9.43    0.40
   7  -3  -5    9.38    0.44
   7  -3  -5   10.23    0.56
   8  -3  -6    0.68    0.08
   8  -3  -6    1.03    0.19
   8  -3  -6    0.55    0.10
   9  -3  -7    5.68    0.45
   9  -3  -7    5.77    0.33
  10  -3  -8    0.24    0.18
  10  -3  -8    0.13    0.10
  11  -3  -9    0.61    0.14
  11  -3  -9    0.73    0.23
  12  -3 -10    1.02    0.28
  12  -3 -10    1.47    0.20
  10   2 -11    0.66    0.14
  10   2 -11    0.52    0.15
  10   2 -11    0.43    0.23
   9   2 -10    0.22    0.18
   9   2 -10    0.25    0.10
   9   2 -10   -0.04    0.11
   8   2  -9   -0.02    0.08
   8   2  -9   -0.04    0.09
   8   2  -9    0.00    0.17
   7   2  -8   -0.06    0.08
   7   2  -8    0.04    0.07
   7   2  -8   -0.03    0.14
  -6  -2   7    0.27    0.14
  -6  -2   7    0.30    0.09
   6   2  -7    0.14    0.15
   6   2  -7    0.34    0.09
   6   2  -7    0.30    0.08
   6   2  -7    0.29    0.07
  -5  -2   6    1.79    0.15
  -5  -2   6    1.87    0.20
   5   2  -6    1.94    0.21
   5   2  -6    1.73    0.20
   5   2  -6    1.82    0.14
   5   2  -6    1.90    0.14
   5   2  -6    1.86    0.15
  -4  -2   5    0.20    0.11
  -4  -2   5    0.43    0.08
   4   2  -5    0.36    0.06
   4   2  -5    0.40    0.10
   4   2  -5    0.48    0.07
   4   2  -5    0.36    0.07
   4   2  -5    0.29    0.11
  -3  -2   4    0.60    0.08
  -3  -2   4    0.55    0.11
   3   2  -4    0.64    0.07
   3   2  -4    0.66    0.11
   3   2  -4    0.69    0.07
   3   2  -4    0.58    0.06
   3   2  -4    0.72    0.11
  -2  -2   3    5.12    0.29
  -2  -2   3    5.43    0.26
   2   2  -3    5.28    0.24
   2   2  -3    5.32    0.24
   2   2  -3    5.22    0.30
   2   2  -3    5.45    0.23
   2   2  -3    5.57    0.30
  -1  -2   2   48.55    1.73
  -1  -2   2   44.15    1.97
  -1  -2   2   46.04    1.82
  -1  -2   2   43.76    2.12
   1   2  -2   46.17    1.98
   1   2  -2   44.28    1.72
   1   2  -2   43.16    1.96
   1   2  -2   44.45    1.73
   1   2  -2   47.15    1.71
   0  -2   1    5.12    0.21
   0  -2   1    4.70    0.22
   0  -2   1    4.84    0.25
   0   2  -1    5.22    0.20
   0   2  -1    5.11    0.21
   0   2  -1    4.75    0.25
   0   2  -1    4.54    0.23
   0   2  -1    4.51    0.24
   1  -2   0    3.24    0.14
   1  -2   0    3.33    0.15
   1  -2   0    3.23    0.13
  -1   2   0    3.08    0.16
  -1   2   0    2.98    0.17
  -1   2   0    3.24    0.13
  -1   2   0    3.22    0.14
   2  -2  -1   90.70    3.79
   2  -2  -1   87.82    3.32
   2  -2  -1   83.89    3.33
  -2   2   1   90.26    3.33
   3  -2  -2  110.16    4.70
   3  -2  -2  109.37    4.13
   3  -2  -2  110.08    4.13
   3  -2  -2  109.54    4.13
  -3   2   2  108.23    4.13
   4  -2  -3  131.39    5.63
   4  -2  -3  127.01    4.93
   4  -2  -3  132.05    4.92
  -4   2   3  132.74    4.94
   5  -2  -4   12.66    0.63
   5  -2  -4   12.19    0.50
   5  -2  -4   12.68    0.49
   5  -2  -4   12.53    0.53
  -5   2   4   12.48    0.49
   6  -2  -5    0.85    0.06
   6  -2  -5    0.27    0.07
   6  -2  -5    0.53    0.09
  -6   2   5    0.64    0.05
   7  -2  -6    0.57    0.15
   7  -2  -6    0.45    0.07
   7  -2  -6    0.52    0.09
  -7   2   6    0.34    0.13
   8  -2  -7    6.54    0.35
   8  -2  -7    6.13    0.31
   8  -2  -7    7.26    0.48
  -8   2   7    6.36    0.44
   9  -2  -8    3.91    0.26
   9  -2  -8    3.71    0.36
  10  -2  -9   -0.15    0.15
  10  -2  -9    0.04    0.09
  11  -2 -10    0.35    0.13
  11  -2 -10    0.25    0.22
  10   1 -10    0.51    0.22
  10   1 -10    0.33    0.12
  10   1 -10    0.18    0.11
   9   1  -9    0.18    0.11
   9   1  -9    0.12    0.17
   9   1  -9   -0.01    0.09
   8   1  -8    0.14    0.09
   8   1  -8    0.09    0.16
   8   1  -8    0.33    0.10
  -7  -1   7   -0.13    0.13
   7   1  -7    0.03    0.06
   7   1  -7   -0.14    0.13
   7   1  -7    0.04    0.07
  -6  -1   6   -0.18    0.11
   6   1  -6   -0.06    0.12
   6   1  -6    0.11    0.05
   6   1  -6    0.11    0.06
   6   1  -6    0.04    0.06
  -5  -1   5    2.58    0.15
  -5  -1   5    2.34    0.22
   5   1  -5    2.28    0.14
   5   1  -5    2.48    0.16
   5   1  -5    2.24    0.22
   5   1  -5    2.19    0.15
  -4  -1   4   40.12    1.46
  -4  -1   4   37.42    1.69
  -4  -1   4   40.45    1.52
   4   1  -4   37.07    1.68
   4   1  -4   36.42    1.45
   4   1  -4   35.15    1.45
   4   1  -4   36.41    1.70
   4   1  -4   35.92    1.44
   4   1  -4   39.34    1.44
  -3  -1   3    0.43    0.09
  -3  -1   3    0.46    0.06
  -3  -1   3    0.61    0.06
   3   1  -3    0.54    0.09
   3   1  -3    0.48    0.05
   3   1  -3    0.48    0.06
   3   1  -3    0.58    0.09
   3   1  -3    0.46    0.05
  -2  -1   2    1.94    0.11
  -2  -1   2    2.16    0.15
  -2  -1   2    2.11    0.11
   2   1  -2    1.95    0.10
   2   1  -2    1.91    0.11
   2   1  -2    1.84    0.16
   2   1  -2    2.07    0.11
   2   1  -2    2.07    0.15
  -1  -1   1   18.29    0.82
  -1  -1   1   17.85    0.71
  -1  -1   1   17.97    0.74
   1   1  -1   18.64    0.70
   1   1  -1   18.86    0.71
   1   1  -1   18.85    0.81
   1   1  -1   18.11    0.71
   1   1  -1   18.60    0.82
   0  -1   0   34.96    1.21
   0  -1   0   30.85    1.49
   0  -1   0   29.89    1.37
   0   1   0   29.59    1.37
   0   1   0   30.60    1.36
   0   1   0   34.62    1.21
   0   1   0   31.20    1.20
   1  -1  -1  195.13    7.09
   1  -1  -1  192.21    8.06
  -1   1   1  183.61    7.14
  -1   1   1  180.58    7.12
   2  -1  -2    5.18    0.20
   2  -1  -2    5.11    0.22
   2  -1  -2    4.87    0.26
   2  -1  -2    4.95    0.21
  -2   1   2    5.08    0.20
   3  -1  -3   62.93    2.74
   3  -1  -3   64.99    2.39
   3  -1  -3   63.31    2.40
  -3   1   3   61.80    2.40
   4  -1  -4   94.63    3.53
   4  -1  -4   95.04    3.54
   4  -1  -4   93.71    4.04
   4  -1  -4   88.19    3.54
   4  -1  -4   97.35    3.53
  -4   1   4   91.54    3.53
   5  -1  -5    2.51    0.16
   5  -1  -5    2.81    0.13
   5  -1  -5    2.64    0.16
   5  -1  -5    2.79    0.15
   5  -1  -5    2.36    0.22
  -5   1   5    2.33    0.13
  -5   1   5    2.45    0.20
   6  -1  -6    6.72    0.30
   6  -1  -6    6.54    0.31
   6  -1  -6    6.11    0.41
   6  -1  -6    6.61    0.33
   6  -1  -6    7.19    0.28
  -6   1   6    5.99    0.39
   7  -1  -7    3.40    0.21
   7  -1  -7    3.45    0.22
   7  -1  -7    3.82    0.32
  -7   1   7    3.38    0.29
   8  -1  -8    0.55    0.11
   8  -1  -8    0.45    0.18
   8  -1  -8    0.47    0.10
  -8   1   8    0.71    0.17
   9  -1  -9    0.33    0.10
   9  -1  -9    0.65    0.12
   9  -1  -9    0.56    0.18
  10  -1 -10    4.53    0.32
  10  -1 -10    4.26    0.43
  11  -1 -11    0.85    0.17
  11   0 -10    0.45    0.23
  11   0 -10    0.14    0.11
  10   0  -9    0.18    0.10
  10   0  -9    0.40    0.11
  10   0  -9    0.41    0.21
   9   0  -8    0.20    0.09
   9   0  -8    0.11    0.10
   9   0  -8    0.19    0.17
   8   0  -7    0.13    0.14
   8   0  -7   -0.02    0.06
   8   0  -7    0.04    0.07
  -7   0   6    0.02    0.12
   7   0  -6    0.17    0.07
   7   0  -6    0.00    0.06
   7   0  -6    0.06    0.13
  -6   0   5    1.93    0.20
   6   0  -5    1.79    0.14
   6   0  -5    1.66    0.20
   6   0  -5    1.76    0.14
   6   0  -5    1.95    0.11
   6   0  -5    2.04    0.10
  -5   0   4    1.24    0.15
   5   0  -4    1.08    0.15
   5   0  -4    1.33    0.08
   5   0  -4    1.31    0.11
   5   0  -4    1.30    0.08
   5   0  -4    1.25    0.10
  -4   0   3   21.42    0.79
  -4   0   3   19.24    0.94
   4   0  -3   20.70    0.78
   4   0  -3   20.08    0.80
   4   0  -3   21.05    0.95
   4   0  -3   19.56    0.78
   4   0  -3   19.86    0.80
  -3   0   2    5.67    0.30
  -3   0   2    4.55    0.23
   3   0  -2    5.91    0.24
   3   0  -2    5.74    0.30
   3   0  -2    5.65    0.22
   3   0  -2    5.74    0.24
  -2   0   1    2.95    0.13
  -2   0   1    3.25    0.18
   2   0  -1    3.18    0.13
   2   0  -1    3.14    0.13
   2   0  -1    2.97    0.14
   2   0  -1    3.19    0.18
  -1   0   0    9.85    0.37
  -1   0   0    9.50    0.43
   1   0   0    9.30    0.37
   1   0   0    9.03    0.42
   1   0   0    9.97    0.36
   1   0   0    8.76    0.36
   0   0  -1    1.88    0.09
   0   0  -1    2.45    0.12
   0   0  -1    2.41    0.10
   0   0   1    2.19    0.10
   0   0   1    2.25    0.10
   0   0   1    2.40    0.12
   0   0   1    2.36    0.11
   1   0  -2   27.76    1.00
   1   0  -2   25.03    1.12
   1   0  -2   26.28    0.99
  -1   0   2   26.20    1.14
  -1   0   2   25.87    1.05
  -1   0   2   24.50    0.99
   2   0  -3   16.99    0.75
   2   0  -3   13.92    0.64
   2   0  -3   16.94    0.65
   2   0  -3   17.26    0.66
  -2   0   3   16.86    0.65
  -2   0   3   16.68    0.75
  -2   0   3   18.12    0.69
   3   0  -4   11.84    0.46
   3   0  -4   11.65    0.47
   3   0  -4   11.64    0.47
   3   0  -4   11.60    0.55
   3   0  -4   11.63    0.47
  -3   0   4   11.04    0.46
  -3   0   4   11.02    0.54
   4   0  -5   12.78    0.60
   4   0  -5   12.17    0.51
   4   0  -5   12.21    0.50
   4   0  -5   11.62    0.50
   4   0  -5   12.59    0.49
  -4   0   5   11.46    0.58
  -4   0   5   11.46    0.48
   5   0  -6    1.19    0.11
   5   0  -6    0.98    0.14
   5   0  -6    1.11    0.10
   5   0  -6    1.02    0.10
  -5   0   6    0.90    0.13
   6   0  -7   14.82    0.63
   6   0  -7   15.03    0.61
   6   0  -7   15.37    0.76
   6   0  -7   14.81    0.63
  -6   0   7   13.47    0.74
   7   0  -8   14.67    0.78
   7   0  -8   14.69    0.63
   7   0  -8   14.30    0.64
  -7   0   8   13.98    0.76
   8   0  -9    0.55    0.19
   8   0  -9    0.59    0.11
   8   0  -9    0.82    0.12
   9   0 -10    2.06    0.27
   9   0 -10    1.65    0.18
   9   0 -10    1.81    0.18
  10   0 -11    0.56    0.14
  11  -1  -9    0.07    0.10
  11  -1  -9    0.54    0.24
  10  -1  -8    0.06    0.18
  10  -1  -8   -0.04    0.09
   9  -1  -7    1.68    0.25
   9  -1  -7    1.41    0.13
   9  -1  -7    1.56    0.16
   8  -1  -6    0.09    0.07
   8  -1  -6    0.00    0.05
   8  -1  -6   -0.08    0.14
  -7   1   5   11.02    0.63
   7  -1  -5   11.26    0.64
   7  -1  -5   12.08    0.52
   7  -1  -5   11.53    0.49
  -6   1   4    0.50    0.13
   6  -1  -4    0.77    0.09
   6  -1  -4    0.42    0.13
   6  -1  -4    0.54    0.07
  -5   1   3    0.24    0.09
   5  -1  -3    0.20    0.04
   5  -1  -3    0.36    0.10
   5  -1  -3    0.24    0.05
   4  -1  -2    6.20    0.28
   4  -1  -2    6.20    0.35
   4  -1  -2    6.30    0.26
   4  -1  -2    6.36    0.26
   3  -1  -1   40.27    1.56
   3  -1  -1   41.30    1.55
   3  -1  -1   40.26    1.79
   3  -1  -1   41.35    1.64
  -2   1   0  207.84    8.02
  -2   1   0  209.74    8.05
   2  -1   0  202.80    8.03
   2  -1   0  220.16    8.41
   2  -1   0  209.52    7.93
   2  -1   0  220.03    7.96
   2  -1   0  207.13    9.01
  -1   1  -1  579.96   27.16
  -1   1  -1  631.60   22.25
  -1   1  -1  575.83   22.19
   1  -1   1  583.70   22.16
   1  -1   1  573.23   25.14
   1  -1   1  586.94   22.22
   0   1  -2   66.25    2.50
   0   1  -2   65.37    2.50
   0   1  -2   68.93    2.83
   0   1  -2   67.87    3.06
   0   1  -2   64.17    2.51
   0  -1   2   65.09    2.51
   0  -1   2   64.25    2.50
   0  -1   2   68.72    3.06
   0  -1   2   64.43    2.64
   1   1  -3  140.60    5.77
   1   1  -3  129.38    5.07
   1   1  -3  129.72    5.09
   1   1  -3  142.47    5.80
   1   1  -3  128.29    5.10
   1   1  -3  131.13    5.09
  -1  -1   3  127.62    5.09
  -1  -1   3  147.20    5.80
  -1  -1   3  138.51    6.23
  -1  -1   3  135.23    5.36
   2   1  -4   20.65    0.80
   2   1  -4   19.02    0.79
   2   1  -4   20.28    0.79
   2   1  -4   20.84    0.90
   2   1  -4   19.94    0.78
   2   1  -4   20.32    0.90
  -2  -1   4   20.18    0.90
  -2  -1   4   18.47    0.78
  -2  -1   4   20.61    0.84
   3   1  -5   41.03    1.86
   3   1  -5   42.21    1.63
   3   1  -5   41.04    1.62
   3   1  -5   43.15    1.63
   3   1  -5   42.82    1.85
  -3  -1   5   44.59    1.72
  -3  -1   5   40.31    1.85
   4   1  -6    0.69    0.09
   4   1  -6    0.72    0.12
   4   1  -6    0.86    0.09
   4   1  -6    0.87    0.08
  -4  -1   6    0.85    0.12
  -4  -1   6    0.77    0.10
   5   1  -7   16.18    0.81
   5   1  -7   16.89    0.70
   5   1  -7   17.05    0.69
   5   1  -7   16.79    0.69
  -5  -1   7   15.29    0.80
   6   1  -8    1.51    0.14
   6   1  -8    1.32    0.20
   6   1  -8    1.56    0.14
   6   1  -8    1.47    0.15
  -6  -1   8    1.50    0.19
   7   1  -9   10.08    0.60
   7   1  -9   10.71    0.49
   7   1  -9    9.86    0.48
  -7  -1   9    9.25    0.57
   8   1 -10   -0.01    0.09
   8   1 -10   -0.03    0.07
   8   1 -10    0.03    0.14
   9   1 -11   -0.21    0.10
   9   1 -11   -0.02    0.09
  10   1 -12   -0.08    0.12
  10   1 -12    0.03    0.12
  12  -2  -9    0.46    0.14
  12  -2  -9    0.17    0.23
  11  -2  -8    0.17    0.20
  11  -2  -8    0.39    0.13
  10  -2  -7    0.22    0.18
  10  -2  -7    0.17    0.10
   9  -2  -6    0.88    0.21
   9  -2  -6    0.90    0.09
   9  -2  -6    0.63    0.11
   8  -2  -5    0.16    0.14
   8  -2  -5    0.21    0.06
   8  -2  -5    0.21    0.07
  -7   2   4    2.00    0.22
   7  -2  -4    1.84    0.11
   7  -2  -4    1.77    0.12
   7  -2  -4    1.64    0.14
   7  -2  -4    1.83    0.21
   6  -2  -3   14.01    0.55
   6  -2  -3   13.36    0.70
   6  -2  -3   13.02    0.54
   6  -2  -3   13.27    0.57
   5  -2  -2    7.88    0.45
   5  -2  -2    7.82    0.36
   5  -2  -2    8.18    0.33
   5  -2  -2    8.44    0.35
   4  -2  -1  117.63    4.58
   4  -2  -1  112.51    4.97
   4  -2  -1  118.19    4.34
   4  -2  -1  112.67    4.35
  -3   2   0   37.45    1.43
  -3   2   0   37.27    1.43
   3  -2   0   37.75    1.66
   3  -2   0   37.70    1.51
   3  -2   0   36.19    1.42
   3  -2   0   37.25    1.43
   3  -2   0   38.93    1.43
  -2   2  -1    8.13    0.33
  -2   2  -1    7.89    0.32
   2  -2   1    6.93    0.33
   2  -2   1    8.34    0.39
   2  -2   1    8.39    0.32
   2  -2   1    7.70    0.31
   2  -2   1    8.16    0.35
  -1   2  -2   24.73    0.93
  -1   2  -2   22.41    1.12
  -1   2  -2   26.47    0.92
  -1   2  -2   23.13    0.92
   1  -2   2   23.14    0.93
   1  -2   2   22.87    0.98
   1  -2   2   22.98    1.12
   0   2  -3  175.40    7.12
   0   2  -3  163.23    6.28
   0   2  -3  176.60    6.27
   0   2  -3  156.87    6.30
   0   2  -3  165.30    7.68
   0  -2   3  160.54    6.62
   0  -2   3  169.60    7.68
   1   2  -4   50.62    2.11
   1   2  -4   47.99    1.87
   1   2  -4   48.83    1.84
   1   2  -4   50.36    2.10
   1   2  -4   46.24    1.86
  -1  -2   4   47.34    1.97
   2   2  -5   19.55    0.81
   2   2  -5   19.39    0.78
   2   2  -5   20.75    0.92
   2   2  -5   20.30    0.91
   2   2  -5   19.54    0.81
  -2  -2   5   20.64    0.90
  -2  -2   5   20.49    0.86
  -2  -2   5   19.53    0.99
   3   2  -6   16.67    0.71
   3   2  -6   16.97    0.80
   3   2  -6   16.64    0.68
   3   2  -6   17.71    0.71
   3   2  -6   17.41    0.81
  -3  -2   6   16.88    0.79
  -3  -2   6   16.94    0.75
   4   2  -7   13.28    0.57
   4   2  -7   13.80    0.58
   4   2  -7   12.85    0.55
   4   2  -7   13.01    0.66
   4   2  -7   13.04    0.66
  -4  -2   7   12.83    0.65
  -4  -2   7   13.20    0.61
   5   2  -8    5.71    0.39
   5   2  -8    5.83    0.29
   5   2  -8    5.90    0.31
   5   2  -8    5.52    0.32
  -5  -2   8    5.48    0.36
  -5  -2   8    5.53    0.33
   6   2  -9    0.24    0.17
   6   2  -9    0.42    0.12
   6   2  -9    0.49    0.09
   6   2  -9    0.37    0.11
  -6  -2   9    0.26    0.14
   7   2 -10    0.09    0.15
   7   2 -10    0.10    0.10
   7   2 -10    0.24    0.08
   8   2 -11    0.66    0.15
   8   2 -11    1.06    0.14
   9   2 -12   -0.17    0.11
   9   2 -12   -0.04    0.10
  12  -3  -8    0.20    0.11
  12  -3  -8    0.26    0.22
  11  -3  -7    0.31    0.11
  11  -3  -7    0.20    0.20
  10  -3  -6    0.17    0.09
  10  -3  -6    0.37    0.19
   9  -3  -5    1.94    0.18
   9  -3  -5    2.00    0.26
   8  -3  -4    0.27    0.05
   8  -3  -4    0.40    0.15
   8  -3  -4    0.22    0.07
   7  -3  -3    3.90    0.19
   7  -3  -3    4.44    0.21
   7  -3  -3    4.33    0.24
   7  -3  -3    4.72    0.35
   6  -3  -2    4.61    0.24
   6  -3  -2    4.70    0.20
   6  -3  -2    4.84    0.23
   6  -3  -2    4.90    0.34
   5  -3  -1    1.01    0.10
   5  -3  -1    1.23    0.15
   5  -3  -1    1.39    0.07
   5  -3  -1    1.03    0.09
  -4   3   0   35.27    1.37
  -4   3   0   35.91    1.37
   4  -3   0   34.29    1.36
   4  -3   0   38.73    1.38
   4  -3   0   34.53    1.45
   4  -3   0   36.46    1.61
   4  -3   0   35.47    1.38
  -3   3  -1  137.33    5.29
  -3   3  -1  147.29    5.28
  -3   3  -1  145.32    5.28
   3  -3   1  145.47    5.27
   3  -3   1  137.07    5.57
   3  -3   1  134.79    6.02
   3  -3   1  133.06    5.27
  -2   3  -2   11.67    0.60
  -2   3  -2   11.45    0.48
  -2   3  -2   12.54    0.50
   2  -3   2   12.13    0.46
   2  -3   2   12.35    0.53
   2  -3   2   11.65    0.59
   2  -3   2   11.60    0.57
  -1   3  -3    5.66    0.27
  -1   3  -3    5.29    0.26
  -1   3  -3    5.37    0.25
  -1   3  -3    5.33    0.30
   1  -3   3    5.20    0.28
   1  -3   3    5.33    0.30
   0   3  -4   61.54    2.23
   0   3  -4   56.84    2.26
   0   3  -4   58.09    2.27
   0   3  -4   62.78    2.55
   0   3  -4   59.62    2.77
   0  -3   4   56.77    2.40
   0  -3   4   57.77    2.77
   1   3  -5    1.03    0.10
   1   3  -5    0.84    0.10
   1   3  -5    0.99    0.11
   1   3  -5    1.15    0.07
   1   3  -5    1.00    0.10
  -1  -3   5    0.95    0.12
  -1  -3   5    0.97    0.12
   2   3  -6    9.77    0.40
   2   3  -6    9.78    0.49
   2   3  -6    9.30    0.49
   2   3  -6    9.52    0.44
   2   3  -6    9.39    0.44
  -2  -3   6    9.93    0.48
  -2  -3   6   10.28    0.48
  -2  -3   6    9.50    0.53
   3   3  -7    1.70    0.17
   3   3  -7    1.38    0.14
   3   3  -7    1.55    0.14
   3   3  -7    1.68    0.17
   3   3  -7    1.65    0.12
  -3  -3   7    1.57    0.16
  -3  -3   7    1.84    0.18
  -3  -3   7    1.63    0.18
   4   3  -8    4.36    0.29
   4   3  -8    3.65    0.24
   4   3  -8    4.29    0.22
   4   3  -8    3.89    0.31
   4   3  -8    3.72    0.26
  -4  -3   8    3.86    0.27
  -4  -3   8    3.72    0.30
  -4  -3   8    3.71    0.26
   5   3  -9   10.63    0.50
   5   3  -9   10.76    0.60
   5   3  -9   10.46    0.59
   5   3  -9   10.18    0.47
   5   3  -9   10.59    0.51
  -5  -3   9   10.12    0.56
  -5  -3   9   10.02    0.52
   6   3 -10    0.97    0.14
   6   3 -10    1.05    0.20
   6   3 -10    1.07    0.15
   6   3 -10    1.09    0.12
  -6  -3  10    0.85    0.15
   7   3 -11   -0.01    0.08
   7   3 -11    0.07    0.14
   7   3 -11   -0.03    0.10
   8   3 -12    0.02    0.09
   8   3 -12    0.03    0.12
  12  -4  -7   -0.04    0.19
  12  -4  -7   -0.02    0.09
  11  -4  -6    0.14    0.09
  11  -4  -6   -0.07    0.17
  10  -4  -5    2.62    0.31
  10  -4  -5    2.80    0.23
   9  -4  -4    4.08    0.36
   9  -4  -4    3.90    0.25
   8  -4  -3    1.88    0.23
   8  -4  -3    1.62    0.15
   7  -4  -2    0.83    0.10
   7  -4  -2    0.95    0.07
   7  -4  -2    1.05    0.11
   7  -4  -2    1.12    0.17
  -6   4   1    0.76    0.07
  -6   4   1    0.61    0.06
   6  -4  -1    0.86    0.07
   6  -4  -1    0.59    0.09
   6  -4  -1    0.96    0.06
   6  -4  -1    0.73    0.08
   6  -4  -1    0.68    0.14
  -5   4   0    6.35    0.27
  -5   4   0    5.82    0.27
   5  -4   0    6.18    0.26
   5  -4   0    6.65    0.29
   5  -4   0    6.46    0.29
   5  -4   0    6.62    0.39
  -4   4  -1   80.73    3.05
  -4   4  -1   80.19    3.06
   4  -4   1   80.42    3.24
   4  -4   1   83.39    3.05
   4  -4   1   77.95    3.51
  -3   4  -2   65.98    2.33
  -3   4  -2   63.91    2.31
  -3   4  -2   57.88    2.84
   3  -4   2   59.41    2.45
   3  -4   2   59.50    2.29
   3  -4   2   56.70    2.65
  -2   4  -3   -0.05    0.04
  -2   4  -3    0.00    0.05
  -2   4  -3   -0.13    0.05
  -2   4  -3   -0.01    0.04
   2  -4   3   -0.04    0.04
   2  -4   3   -0.02    0.06
  -1   4  -4   13.34    0.68
  -1   4  -4   13.21    0.57
  -1   4  -4   13.85    0.62
  -1   4  -4   13.24    0.55
   1  -4   4   12.73    0.67
   1  -4   4   13.17    0.61
   0   4  -5    5.82    0.30
   0   4  -5    5.59    0.29
   0   4  -5    6.22    0.24
   0   4  -5    5.96    0.35
   0   4  -5    6.35    0.32
   0   4  -5    6.25    0.32
   0  -4   5    5.72    0.33
   0  -4   5    5.66    0.35
   1   4  -6   33.10    1.26
   1   4  -6   33.16    1.49
   1   4  -6   33.89    1.48
   1   4  -6   32.21    1.32
   1   4  -6   32.55    1.31
  -1  -4   6   33.11    1.61
  -1  -4   6   33.49    1.41
   2   4  -7    2.54    0.21
   2   4  -7    2.29    0.13
   2   4  -7    2.38    0.18
   2   4  -7    2.68    0.22
   2   4  -7    2.13    0.19
  -2  -4   7    2.13    0.21
  -2  -4   7    1.73    0.18
   3   4  -8    2.02    0.21
   3   4  -8    2.08    0.18
   3   4  -8    2.28    0.19
   3   4  -8    2.11    0.21
   3   4  -8    1.97    0.13
  -3  -4   8    2.00    0.20
  -3  -4   8    2.14    0.22
   4   4  -9    3.27    0.27
   4   4  -9    3.31    0.24
   4   4  -9    3.03    0.25
   4   4  -9    3.35    0.30
   4   4  -9    2.94    0.19
  -4  -4   9    3.47    0.26
  -4  -4   9    2.78    0.25
   5   4 -10    0.47    0.13
   5   4 -10    0.65    0.13
   5   4 -10    0.79    0.17
   5   4 -10    0.45    0.09
  -5  -4  10    0.78    0.16
   6   4 -11    0.85    0.19
   6   4 -11    0.81    0.15
   7   4 -12    0.02    0.12
  13  -5  -7    0.27    0.23
  13  -5  -7    0.06    0.10
  12  -5  -6    0.47    0.23
  12  -5  -6    0.23    0.11
  11  -5  -5    2.62    0.23
  11  -5  -5    2.74    0.35
  10  -5  -4    1.93    0.18
  10  -5  -4    2.10    0.28
   9  -5  -3    2.02    0.18
   9  -5  -3    2.61    0.28
   8  -5  -2    2.89    0.20
   8  -5  -2    2.65    0.19
   8  -5  -2    3.05    0.30
  -7   5   1    4.77    0.22
  -7   5   1    4.83    0.22
   7  -5  -1    4.62    0.26
   7  -5  -1    5.77    0.38
   7  -5  -1    5.10    0.28
  -6   5   0    2.38    0.14
   6  -5   0    2.17    0.15
   6  -5   0    2.33    0.24
  -5   5  -1   14.53    0.61
  -5   5  -1   15.68    0.59
   5  -5   1   13.99    0.66
   5  -5   1   15.06    0.75
   5  -5   1   15.04    0.60
  -4   5  -2   13.04    0.50
  -4   5  -2   11.78    0.64
  -4   5  -2   11.84    0.51
   4  -5   2   11.31    0.62
   4  -5   2   12.21    0.49
   4  -5   2   11.99    0.56
  -3   5  -3   27.30    1.35
  -3   5  -3   27.96    1.10
  -3   5  -3   26.51    1.08
   3  -5   3   28.55    1.05
   3  -5   3   27.31    1.17
  -2   5  -4    3.83    0.22
  -2   5  -4    3.60    0.27
  -2   5  -4    4.20    0.23
  -2   5  -4    4.06    0.24
   2  -5   4    4.16    0.26
   2  -5   4    3.77    0.26
  -1   5  -5    5.62    0.30
  -1   5  -5    5.36    0.34
  -1   5  -5    5.70    0.28
  -1   5  -5    6.00    0.31
   1  -5   5    5.04    0.32
   1  -5   5    5.39    0.34
   0   5  -6    2.19    0.19
   0   5  -6    2.23    0.18
   0   5  -6    2.24    0.18
   0   5  -6    2.35    0.22
   0   5  -6    2.09    0.18
   0  -5   6    1.92    0.20
   0  -5   6    1.96    0.19
   1   5  -7    0.44    0.10
   1   5  -7    0.36    0.04
   1   5  -7    0.24    0.11
   1   5  -7    0.33    0.11
   1   5  -7    0.48    0.10
  -1  -5   7    0.03    0.10
  -1  -5   7    0.15    0.10
   2   5  -8    1.78    0.19
   2   5  -8    1.52    0.16
   2   5  -8    1.44    0.18
   2   5  -8    1.67    0.17
   2   5  -8    1.58    0.11
  -2  -5   8    1.51    0.19
  -2  -5   8    1.50    0.19
   3   5  -9    2.46    0.22
   3   5  -9    2.10    0.20
   3   5  -9    2.52    0.25
   3   5  -9    2.54    0.25
  -3  -5   9    2.56    0.25
   4   5 -10    1.60    0.22
   4   5 -10    1.29    0.16
   4   5 -10    1.52    0.18
  -4  -5  10    1.47    0.19
   5   5 -11   -0.14    0.13
   5   5 -11    0.05    0.11
   5   5 -11   -0.08    0.10
  -5  -5  11    0.02    0.12
   6   5 -12    0.18    0.13
   7   5 -13   -0.10    0.12
  13  -6  -6    0.37    0.25
  13  -6  -6    0.22    0.12
  12  -6  -5    0.21    0.11
  12  -6  -5    0.39    0.21
  11  -6  -4    4.95    0.47
  11  -6  -4    5.12    0.32
  10  -6  -3    0.29    0.17
  10  -6  -3    0.35    0.10
   9  -6  -2    7.94    0.54
   9  -6  -2    7.73    0.40
   8  -6  -1    6.02    0.34
   8  -6  -1    5.63    0.43
   8  -6  -1    6.51    0.32
  -7   6   0    0.03    0.05
   7  -6   0   -0.03    0.05
   7  -6   0   -0.18    0.11
   7  -6   0   -0.01    0.06
  -6   6  -1    7.59    0.35
  -6   6  -1    8.40    0.33
   6  -6   1    7.40    0.35
   6  -6   1    7.68    0.40
   6  -6   1    7.33    0.47
  -5   6  -2    9.21    0.52
  -5   6  -2    8.74    0.41
  -5   6  -2    9.36    0.39
   5  -6   2    8.89    0.38
   5  -6   2    8.77    0.52
   5  -6   2    9.02    0.46
  -4   6  -3   39.21    1.50
  -4   6  -3   38.48    1.88
  -4   6  -3   40.81    1.53
   4  -6   3   37.35    1.63
   4  -6   3   38.15    1.48
  -3   6  -4    5.14    0.27
  -3   6  -4    5.32    0.29
  -3   6  -4    5.16    0.35
  -3   6  -4    5.50    0.31
   3  -6   4    5.48    0.34
   3  -6   4    5.05    0.32
  -2   6  -5    0.21    0.07
  -2   6  -5    0.21    0.08
  -2   6  -5    0.17    0.08
  -2   6  -5    0.13    0.09
   2  -6   5    0.36    0.11
   2  -6   5    0.21    0.09
  -1   6  -6   14.08    0.68
  -1   6  -6   14.35    0.76
  -1   6  -6   13.86    0.60
  -1   6  -6   13.77    0.62
   1  -6   6   13.70    0.67
   1  -6   6   13.07    0.74
   0   6  -7    0.22    0.11
   0   6  -7    0.40    0.12
   0   6  -7    0.17    0.09
   0   6  -7    0.51    0.10
   0  -6   7    0.40    0.14
   0  -6   7    0.19    0.11
   1   6  -8    0.23    0.10
   1   6  -8    0.05    0.10
   1   6  -8    0.16    0.12
   1   6  -8    0.17    0.12
  -1  -6   8    0.15    0.13
   2   6  -9   -0.11    0.09
   2   6  -9    0.07    0.13
   2   6  -9    0.06    0.13
   2   6  -9    0.09    0.10
  -2  -6   9   -0.01    0.12
   3   6 -10    0.00    0.14
   3   6 -10    0.17    0.11
   3   6 -10    0.02    0.10
  -3  -6  10    0.30    0.14
   4   6 -11    0.43    0.14
   4   6 -11    0.37    0.13
   4   6 -11    0.20    0.16
  -4  -6  11    0.28    0.15
   5   6 -12   -0.09    0.11
   5   6 -12   -0.05    0.11
  -5  -6  12    0.02    0.13
   6   6 -13    0.10    0.13
  13  -7  -5    0.01    0.22
  13  -7  -5   -0.05    0.10
  12  -7  -4    0.61    0.24
  12  -7  -4    0.38    0.12
  11  -7  -3    0.59    0.22
  11  -7  -3    0.46    0.11
  10  -7  -2    0.94    0.13
  10  -7  -2    0.90    0.22
   9  -7  -1    0.40    0.18
   9  -7  -1    0.43    0.13
   9  -7  -1    0.21    0.08
  -8   7   0    1.34    0.12
   8  -7   0    1.32    0.22
   8  -7   0    1.55    0.14
   8  -7   0    0.89    0.15
  -7   7  -1    4.81    0.25
   7  -7   1    4.79    0.31
   7  -7   1    4.52    0.25
   7  -7   1    5.51    0.39
  -6   7  -2    5.50    0.29
  -6   7  -2    5.76    0.26
   6  -7   2    5.60    0.26
   6  -7   2    4.91    0.34
   6  -7   2    5.60    0.40
  -5   7  -3    4.65    0.24
  -5   7  -3    4.61    0.26
   5  -7   3    4.11    0.21
   5  -7   3    4.49    0.30
  -4   7  -4   10.29    0.47
  -4   7  -4   10.88    0.56
  -4   7  -4   10.76    0.50
  -4   7  -4   10.74    0.61
   4  -7   4   10.89    0.55
  -3   7  -5   20.51    0.84
  -3   7  -5   20.89    0.97
  -3   7  -5   20.76    0.87
   3  -7   5   20.43    0.94
   3  -7   5   19.80    1.05
  -2   7  -6   11.09    0.52
  -2   7  -6   10.59    0.57
  -2   7  -6   10.85    0.50
   2  -7   6   10.61    0.62
   2  -7   6   11.01    0.57
  -1   7  -7    0.28    0.11
  -1   7  -7    0.26    0.11
  -1   7  -7    0.10    0.11
  -1   7  -7    0.21    0.10
   1  -7   7    0.39    0.14
   1  -7   7    0.47    0.12
   0   7  -8    1.02    0.16
   0   7  -8    1.43    0.19
   0   7  -8    1.16    0.19
   0   7  -8    1.33    0.16
   0  -7   8    1.17    0.19
   1   7  -9    0.23    0.12
   1   7  -9    0.60    0.13
   1   7  -9    0.24    0.15
   1   7  -9    0.47    0.16
  -1  -7   9    0.44    0.15
   2   7 -10   -0.14    0.10
   2   7 -10    0.03    0.14
   2   7 -10   -0.02    0.10
  -2  -7  10    0.23    0.15
   3   7 -11   -0.09    0.16
   3   7 -11   -0.08    0.10
   3   7 -11   -0.04    0.11
  -3  -7  11   -0.08    0.13
   4   7 -12   -0.06    0.11
   4   7 -12   -0.07    0.12
  -4  -7  12   -0.12    0.14
   5   7 -13    0.21    0.15
   5   7 -13    0.11    0.15
  13  -8  -4    3.00    0.41
  13  -8  -4    2.45    0.24
  12  -8  -3    0.16    0.21
  12  -8  -3    0.33    0.11
  11  -8  -2    0.31    0.20
  11  -8  -2    0.38    0.10
  10  -8  -1    0.41    0.10
  10  -8  -1   -0.04    0.15
   9  -8   0    9.15    0.58
   9  -8   0    9.25    0.42
   9  -8   0    7.39    0.45
  -8   8  -1    1.59    0.14
   8  -8   1    1.82    0.20
   8  -8   1    1.45    0.24
   8  -8   1    1.68    0.15
  -7   8  -2   14.98    0.65
   7  -8   2   14.67    0.63
   7  -8   2   14.70    0.82
   7  -8   2   15.81    0.74
  -6   8  -3    7.00    0.35
  -6   8  -3    6.79    0.31
   6  -8   3    6.40    0.30
   6  -8   3    6.19    0.40
  -5   8  -4    9.40    0.45
  -5   8  -4    8.77    0.41
  -5   8  -4    9.30    0.51
   5  -8   4    9.11    0.50
  -4   8  -5   -0.04    0.07
  -4   8  -5    0.08    0.09
  -4   8  -5    0.13    0.10
   4  -8   5    0.25    0.13
  -3   8  -6    0.34    0.12
  -3   8  -6    0.34    0.10
  -3   8  -6    0.31    0.11
   3  -8   6    0.13    0.13
  -2   8  -7    0.00    0.12
  -2   8  -7    0.10    0.09
  -2   8  -7   -0.06    0.10
   2  -8   7   -0.02    0.12
  -1   8  -8    1.43    0.18
  -1   8  -8    1.65    0.20
  -1   8  -8    1.54    0.17
  -1   8  -8    1.56    0.21
   1  -8   8    1.32    0.21
   0   8  -9    1.73    0.20
   0   8  -9    2.43    0.25
   0   8  -9    2.16    0.20
   0  -8   9    2.03    0.24
   1   8 -10    0.25    0.13
   1   8 -10    0.22    0.12
   1   8 -10    0.07    0.15
  -1  -8  10    0.30    0.16
   2   8 -11    0.50    0.20
   2   8 -11    0.55    0.16
   2   8 -11    0.71    0.16
  -2  -8  11    0.66    0.19
   3   8 -12    0.09    0.13
   3   8 -12    0.04    0.13
  -3  -8  12    0.18    0.17
   4   8 -13    0.05    0.14
   4   8 -13   -0.05    0.13
  -4  -8  13   -0.11    0.16
  13  -9  -3    0.91    0.15
  12  -9  -2    0.25    0.21
  12  -9  -2    0.02    0.09
  11  -9  -1    0.91    0.24
  11  -9  -1    0.92    0.13
  10  -9   0    0.23    0.16
  10  -9   0    0.02    0.07
   9  -9   1    0.09    0.07
   9  -9   1    0.06    0.12
   9  -9   1    0.08    0.15
  -8   9  -2    0.85    0.12
   8  -9   2    0.54    0.19
   8  -9   2    0.68    0.10
   8  -9   2    0.66    0.15
  -7   9  -3    2.15    0.19
   7  -9   3    1.68    0.21
  -6   9  -4   11.03    0.63
  -6   9  -4   11.99    0.54
   6  -9   4   11.07    0.61
  -5   9  -5    8.49    0.46
  -5   9  -5    9.41    0.53
  -5   9  -5    9.15    0.43
   5  -9   5    8.92    0.53
   4  -9   6    0.65    0.17
  -3   9  -7    0.33    0.13
  -3   9  -7    0.45    0.11
  -3   9  -7    0.07    0.13
   3  -9   7    0.61    0.16
  -2   9  -8    1.35    0.20
  -2   9  -8    1.22    0.17
  -2   9  -8    1.21    0.16
   2  -9   8    1.21    0.21
  -1   9  -9    0.49    0.14
  -1   9  -9    0.54    0.13
  -1   9  -9    0.30    0.16
   1  -9   9    0.39    0.17
   0   9 -10    0.08    0.12
   0   9 -10    0.13    0.12
   0   9 -10    0.05    0.16
   0  -9  10    0.14    0.15
   1   9 -11    0.14    0.18
   1   9 -11    0.05    0.12
   1   9 -11   -0.06    0.11
  -1  -9  11   -0.03    0.14
   2   9 -12    0.70    0.17
   2   9 -12    0.58    0.17
  -2  -9  12    0.84    0.22
  12 -10  -1    0.20    0.11
  12 -10  -1    0.01    0.20
  11 -10   0   -0.16    0.16
  11 -10   0    0.02    0.08
  10 -10   1    0.14    0.17
  10 -10   1    0.05    0.13
   9 -10   2    0.52    0.16
   9 -10   2    0.48    0.19
  -8  10  -3    3.30    0.24
   8 -10   3    3.18    0.30
  -7  10  -4    1.42    0.17
  -7  10  -4    1.15    0.19
   7 -10   4    1.57    0.21
  -6  10  -5    0.67    0.16
  -6  10  -5    0.62    0.14
   6 -10   5    0.55    0.16
  -5  10  -6    0.89    0.13
  -5  10  -6    0.60    0.14
  -5  10  -6    0.72    0.17
   5 -10   6    0.67    0.17
  -4  10  -7    0.09    0.11
  -4  10  -7   -0.03    0.12
  -4  10  -7    0.10    0.09
   4 -10   7    0.07    0.12
  -3  10  -8    2.54    0.27
  -3  10  -8    2.36    0.23
  -3  10  -8    2.55    0.23
   3 -10   8    2.92    0.29
  -2  10  -9    0.91    0.20
  -2  10  -9    1.09    0.16
  -2  10  -9    0.91    0.17
   2 -10   9    1.60    0.24
  -1  10 -10   -0.14    0.10
  -1  10 -10   -0.08    0.11
  -1  10 -10   -0.29    0.15
   1 -10  10    0.07    0.14
   0  10 -11   -0.02    0.12
   0  10 -11   -0.46    0.16
   0  10 -11   -0.16    0.12
   0 -10  11   -0.07    0.16
   1  10 -12   -0.03    0.13
  -1 -10  12    0.23    0.17
  12 -11   0    0.22    0.23
  11 -11   1    0.19    0.20
  10 -11   2    0.02    0.14
  -9  11  -3    0.76    0.18
   9 -11   3    0.89    0.20
  -8  11  -4    0.52    0.17
  -8  11  -4    0.46    0.13
   8 -11   4    0.40    0.16
  -7  11  -5    6.27    0.44
  -7  11  -5    5.96    0.36
   7 -11   5    5.49    0.42
   6 -11   6    1.13    0.21
  -5  11  -7    0.25    0.15
  -5  11  -7    0.21    0.13
   5 -11   7    0.29    0.16
  -4  11  -8    5.60    0.43
  -4  11  -8    6.28    0.36
  -4  11  -8    6.17    0.39
   4 -11   8    6.18    0.45
  -3  11  -9    0.95    0.16
  -3  11  -9    1.22    0.23
  -3  11  -9    1.07    0.18
   3 -11   9    1.14    0.23
  -2  11 -10    0.36    0.14
  -2  11 -10    0.04    0.13
  -2  11 -10   -0.07    0.17
   2 -11  10    0.23    0.18
  -1  11 -11    0.36    0.16
  -1  11 -11    0.30    0.21
   1 -11  11    0.43    0.20
 -10  12  -3    2.44    0.29
  10 -12   3    1.82    0.27
  -9  12  -4    0.65    0.19
   9 -12   4    0.53    0.19
  -8  12  -5    0.41    0.14
  -8  12  -5    0.34    0.16
   8 -12   5    0.35    0.17
  -7  12  -6    0.33    0.17
  -7  12  -6    0.42    0.15
   7 -12   6    0.50    0.18
  -6  12  -7    0.08    0.14
  -6  12  -7    0.18    0.16
   6 -12   7    0.28    0.17
  -5  12  -8    0.04    0.15
  -5  12  -8    0.17    0.14
   5 -12   8    0.06    0.15
  -4  12  -9   -0.09    0.18
  -4  12  -9    0.09    0.13
   4 -12   9    0.03    0.15
  -3  12 -10    1.16    0.19
  -3  12 -10    1.32    0.26
   3 -12  10    1.39    0.25
  -8  13  -6    0.22    0.15
  -8  13  -6    0.33    0.19
   8 -13   6    0.43    0.20
  -7  13  -7   -0.15    0.15
   7 -13   7   -0.11    0.14
   3 -13   8    0.73    0.22
  -3  13  -8    0.94    0.24
   4 -13   7   -0.10    0.14
  -4  13  -7   -0.24    0.15
   5 -13   6    0.10    0.14
  -5  13  -6   -0.01    0.14
  -5  13  -6   -0.06    0.12
   6 -13   5   -0.02    0.13
  -6  13  -5   -0.14    0.11
  -6  13  -5   -0.04    0.14
   7 -13   4   -0.04    0.13
  -7  13  -4   -0.09    0.10
  -7  13  -4   -0.10    0.13
   8 -13   3   -0.04    0.14
  -8  13  -3   -0.07    0.10
  -8  13  -3   -0.12    0.12
   9 -13   2    0.28    0.15
  -9  13  -2    0.11    0.16
  10 -13   1    0.93    0.20
 -10  13  -1    1.46    0.24
   1 -12   9    0.19    0.18
  -1  12  -9    0.41    0.21
  -1  12  -9    0.16    0.13
   2 -12   8    0.18    0.17
  -2  12  -8    0.21    0.19
  -2  12  -8    0.28    0.15
  -2  12  -8    0.29    0.13
   3 -12   7   -0.01    0.14
  -3  12  -7    0.02    0.15
  -3  12  -7   -0.13    0.09
  -3  12  -7   -0.03    0.11
   4 -12   6    1.43    0.23
  -4  12  -6    1.49    0.20
  -4  12  -6    1.25    0.22
   5 -12   5    0.04    0.14
  -5  12  -5    0.11    0.11
  -5  12  -5    0.04    0.14
   6 -12   4    0.09    0.14
  -6  12  -4    0.05    0.12
  -6  12  -4   -0.06    0.10
   7 -12   3   -0.09    0.10
  -7  12  -3   -0.09    0.12
  -7  12  -3    0.13    0.11
   8 -12   2    0.30    0.14
  -8  12  -2    0.31    0.15
  -8  12  -2    0.26    0.11
   9 -12   1    0.07    0.13
  -9  12  -1    0.03    0.13
  10 -12   0    0.38    0.15
 -10  12   0    0.11    0.15
 -11  12   1    1.08    0.21
  -1 -11  10    0.02    0.16
   1  11 -10   -0.03    0.19
   1  11 -10    0.05    0.12
   0 -11   9    0.31    0.17
   0  11  -9    0.12    0.12
   0  11  -9    0.23    0.14
   0  11  -9    0.19    0.19
   1 -11   8    0.88    0.21
  -1  11  -8    1.24    0.16
  -1  11  -8    0.75    0.16
  -1  11  -8    0.74    0.22
   2 -11   7    1.17    0.21
  -2  11  -7    1.46    0.19
  -2  11  -7    1.49    0.24
  -2  11  -7    1.46    0.17
   3 -11   6    0.31    0.15
  -3  11  -6    0.08    0.09
  -3  11  -6    0.23    0.14
  -3  11  -6    0.13    0.12
   4 -11   5    0.46    0.16
  -4  11  -5    0.25    0.14
  -4  11  -5    0.27    0.09
  -4  11  -5    0.28    0.12
   5 -11   4    0.07    0.12
  -5  11  -4    0.11    0.12
  -5  11  -4    0.02    0.10
   6 -11   3    0.25    0.14
  -6  11  -3    0.19    0.12
  -6  11  -3    0.33    0.12
   7 -11   2    1.51    0.21
  -7  11  -2    1.44    0.16
  -7  11  -2    1.61    0.22
   8 -11   1    1.07    0.18
  -8  11  -1    0.75    0.13
  -8  11  -1    1.40    0.20
   9 -11   0    0.54    0.15
  -9  11   0    0.47    0.15
  10 -11  -1    0.74    0.17
  11 -11  -2   -0.02    0.08
  11 -11  -2    0.10    0.21
  12 -11  -3    0.27    0.11
  12 -11  -3    0.20    0.23
  -3 -10  11    2.59    0.31
   3  10 -11    1.94    0.33
   3  10 -11    2.55    0.26
  -2 -10  10    1.81    0.26
   2  10 -10    2.25    0.23
   2  10 -10    2.58    0.32
   2  10 -10    1.92    0.23
  -1 -10   9   -0.17    0.14
   1  10  -9    0.22    0.13
   1  10  -9    0.13    0.18
   1  10  -9   -0.02    0.11
   0 -10   8    0.36    0.16
   0  10  -8    0.59    0.13
   0  10  -8    0.58    0.20
   0  10  -8    0.58    0.15
   1 -10   7   -0.04    0.13
  -1  10  -7   -0.12    0.10
  -1  10  -7    0.23    0.16
  -1  10  -7   -0.11    0.08
   2 -10   6    2.64    0.27
  -2  10  -6    2.74    0.28
  -2  10  -6    3.03    0.25
  -2  10  -6    2.86    0.22
   3 -10   5    0.33    0.14
  -3  10  -5    0.35    0.13
  -3  10  -5    0.25    0.09
  -3  10  -5    0.32    0.12
   4 -10   4    1.11    0.18
  -4  10  -4    1.57    0.19
  -4  10  -4    1.17    0.12
  -4  10  -4    1.11    0.15
   5 -10   3    1.03    0.18
  -5  10  -3    1.40    0.16
  -5  10  -3    1.42    0.19
   6 -10   2    0.49    0.14
  -6  10  -2    0.41    0.11
  -6  10  -2    0.52    0.14
   7 -10   1   -0.02    0.10
  -7  10  -1   -0.01    0.10
  -7  10  -1   -0.13    0.07
   8 -10   0    3.63    0.28
   8 -10   0    3.17    0.20
  -8  10   0    3.11    0.29
  -8  10   0    3.02    0.21
   9 -10  -1    1.48    0.26
   9 -10  -1    1.70    0.20
   9 -10  -1    1.29    0.14
  10 -10  -2    0.96    0.13
  10 -10  -2    1.12    0.24
  10 -10  -2    1.09    0.18
  11 -10  -3    0.04    0.09
  11 -10  -3    0.08    0.19
  12 -10  -4    0.14    0.10
  12 -10  -4    0.07    0.21
   4   9 -11    0.60    0.25
   4   9 -11    0.63    0.17
   4   9 -11    1.08    0.19
  -3  -9  10    3.25    0.32
   3   9 -10    3.11    0.29
   3   9 -10    3.12    0.36
   3   9 -10    2.99    0.27
  -2  -9   9    1.02    0.21
   2   9  -9    1.05    0.18
   2   9  -9    1.05    0.24
   2   9  -9    0.93    0.17
  -1  -9   8   -0.10    0.12
   1   9  -8   -0.06    0.16
   1   9  -8   -0.22    0.08
   1   9  -8   -0.10    0.10
   0  -9   7   -0.09    0.12
   0   9  -7   -0.22    0.10
   0   9  -7    0.17    0.15
   0   9  -7   -0.14    0.09
   1  -9   6    1.48    0.20
  -1   9  -6    1.48    0.18
  -1   9  -6    1.34    0.20
  -1   9  -6    1.51    0.16
   2  -9   5    1.77    0.21
  -2   9  -5    1.92    0.21
  -2   9  -5    2.02    0.17
  -2   9  -5    1.74    0.18
   3  -9   4    1.04    0.17
  -3   9  -4    1.45    0.18
  -3   9  -4    1.63    0.14
  -3   9  -4    1.37    0.15
   4  -9   3    2.15    0.21
  -4   9  -3    1.90    0.15
  -4   9  -3    2.01    0.18
  -4   9  -3    1.70    0.19
   5  -9   2    1.94    0.20
  -5   9  -2    1.94    0.18
  -5   9  -2    2.02    0.13
  -5   9  -2    1.56    0.19
   6  -9   1   12.24    0.61
   6  -9   1   11.93    0.50
  -6   9  -1   11.86    0.64
  -6   9  -1   11.70    0.53
   7  -9   0    0.19    0.12
   7  -9   0   -0.06    0.05
  -7   9   0    0.04    0.07
   8  -9  -1    3.03    0.20
   8  -9  -1    3.15    0.32
   8  -9  -1    2.83    0.25
  -8   9   1    2.75    0.19
   9  -9  -2    0.37    0.13
   9  -9  -2    0.39    0.10
   9  -9  -2    0.44    0.19
  10  -9  -3    0.13    0.18
  10  -9  -3    0.03    0.08
  11  -9  -4    0.11    0.19
  11  -9  -4    0.24    0.10
  12  -9  -5    0.48    0.13
  12  -9  -5    0.53    0.23
   5   8 -11   -0.18    0.12
   5   8 -11   -0.04    0.12
   5   8 -11   -0.17    0.18
  -4  -8  10    0.03    0.15
   4   8 -10   -0.10    0.18
   4   8 -10   -0.04    0.12
   4   8 -10   -0.14    0.10
  -3  -8   9    1.37    0.21
   3   8  -9    0.98    0.16
   3   8  -9    1.01    0.24
   3   8  -9    0.95    0.16
  -2  -8   8    0.43    0.15
   2   8  -8    0.53    0.19
   2   8  -8    0.56    0.14
   2   8  -8    0.25    0.11
  -1  -8   7    7.14    0.44
   1   8  -7    6.47    0.37
   1   8  -7    6.96    0.39
   1   8  -7    6.92    0.46
   0  -8   6   -0.12    0.10
   0   8  -6   -0.06    0.12
   0   8  -6    0.08    0.10
   0   8  -6    0.01    0.08
   1  -8   5    2.83    0.26
   1  -8   5    3.07    0.26
  -1   8  -5    3.13    0.23
  -1   8  -5    3.05    0.20
  -1   8  -5    3.26    0.27
  -1   8  -5    2.73    0.26
   2  -8   4    2.08    0.21
   2  -8   4    2.44    0.22
  -2   8  -4    1.95    0.21
  -2   8  -4    2.33    0.19
  -2   8  -4    2.33    0.17
   3  -8   3    0.51    0.13
   3  -8   3    0.55    0.11
  -3   8  -3    0.59    0.10
  -3   8  -3    0.41    0.13
  -3   8  -3    0.73    0.08
  -3   8  -3    0.50    0.11
   4  -8   2    4.39    0.30
   4  -8   2    4.48    0.20
  -4   8  -2    4.63    0.33
  -4   8  -2    4.02    0.30
  -4   8  -2    4.60    0.22
  -4   8  -2    4.76    0.26
   5  -8   1    9.65    0.50
   5  -8   1    9.90    0.41
  -5   8  -1    9.60    0.53
  -5   8  -1    9.75    0.40
  -5   8  -1    9.77    0.45
   6  -8   0    1.66    0.13
   6  -8   0    1.63    0.17
  -6   8   0    1.48    0.14
   7  -8  -1    8.09    0.54
   7  -8  -1    8.37    0.39
   7  -8  -1    8.64    0.45
  -7   8   1    8.21    0.38
   8  -8  -2    2.91    0.31
   8  -8  -2    2.91    0.24
   8  -8  -2    2.89    0.20
  -8   8   2    2.58    0.18
   9  -8  -3    0.67    0.20
   9  -8  -3    0.94    0.13
   9  -8  -3    0.76    0.14
  10  -8  -4    0.18    0.18
  10  -8  -4    0.08    0.08
  11  -8  -5    0.39    0.11
  11  -8  -5    0.48    0.21
  12  -8  -6    0.58    0.23
  12  -8  -6    0.28    0.12
   6   7 -11    1.30    0.20
   6   7 -11    1.42    0.28
   5   7 -10    0.20    0.12
   5   7 -10    0.39    0.14
   5   7 -10    0.38    0.20
  -4  -7   9    0.30    0.15
   4   7  -9   -0.05    0.16
   4   7  -9    0.18    0.12
   4   7  -9    0.13    0.11
  -3  -7   8    1.13    0.19
   3   7  -8    1.27    0.16
   3   7  -8    1.52    0.24
   3   7  -8    1.41    0.16
  -2  -7   7   -0.05    0.11
   2   7  -7   -0.03    0.08
   2   7  -7    0.02    0.10
   2   7  -7   -0.01    0.15
  -1  -7   6    0.12    0.10
  -1  -7   6    0.16    0.12
   1   7  -6    0.26    0.09
   1   7  -6    0.28    0.10
   1   7  -6    0.14    0.13
   1   7  -6    0.38    0.15
   0  -7   5    1.25    0.15
   0  -7   5    1.34    0.17
   0   7  -5    1.30    0.17
   0   7  -5    1.40    0.17
   0   7  -5    1.06    0.12
   0   7  -5    1.35    0.17
   0   7  -5    1.34    0.14
   1  -7   4    3.14    0.23
   1  -7   4    2.81    0.23
  -1   7  -4    3.12    0.25
  -1   7  -4    3.19    0.24
  -1   7  -4    3.14    0.21
  -1   7  -4    2.63    0.23
  -1   7  -4    3.09    0.19
   2  -7   3   11.73    0.56
   2  -7   3   11.36    0.63
  -2   7  -3   11.51    0.63
  -2   7  -3   11.39    0.49
  -2   7  -3   11.30    0.59
  -2   7  -3   12.11    0.52
   3  -7   2    1.95    0.10
   3  -7   2    1.84    0.18
  -3   7  -2    1.93    0.13
  -3   7  -2    2.08    0.16
  -3   7  -2    1.59    0.18
  -3   7  -2    1.97    0.18
   4  -7   1   19.28    0.73
   4  -7   1   18.22    0.82
  -4   7  -1   18.21    0.76
  -4   7  -1   18.71    0.95
  -4   7  -1   18.71    0.73
  -4   7  -1   17.71    0.88
   5  -7   0    3.22    0.22
   5  -7   0    3.29    0.18
  -5   7   0    3.04    0.19
  -5   7   0    3.24    0.25
   6  -7  -1    3.08    0.29
   6  -7  -1    2.76    0.17
   6  -7  -1    3.08    0.21
  -6   7   1    2.75    0.17
   7  -7  -2    0.33    0.10
   7  -7  -2    0.21    0.13
   7  -7  -2    0.21    0.07
  -7   7   2    0.19    0.06
   8  -7  -3    0.04    0.08
   8  -7  -3    0.20    0.10
   8  -7  -3    0.16    0.14
   9  -7  -4    1.25    0.15
   9  -7  -4    1.57    0.24
   9  -7  -4    1.45    0.17
  10  -7  -5    0.44    0.20
  10  -7  -5    0.20    0.10
  11  -7  -6    0.79    0.14
  11  -7  -6    0.84    0.23
  12  -7  -7   -0.05    0.20
  12  -7  -7    0.28    0.12
   7   6 -11    0.22    0.21
   7   6 -11   -0.10    0.12
   6   6 -10    0.55    0.14
   6   6 -10    0.69    0.22
   5   6  -9    0.92    0.22
   5   6  -9    1.16    0.16
   5   6  -9    1.18    0.16
  -4  -6   8    0.97    0.16
   4   6  -8    0.93    0.20
   4   6  -8    0.94    0.14
   4   6  -8    0.74    0.13
  -3  -6   7    4.85    0.33
   3   6  -7    4.27    0.27
   3   6  -7    4.57    0.35
   3   6  -7    4.19    0.37
   3   6  -7    4.22    0.28
  -2  -6   6    3.94    0.30
  -2  -6   6    4.31    0.29
   2   6  -6    4.02    0.25
   2   6  -6    4.26    0.26
   2   6  -6    3.97    0.32
   2   6  -6    4.23    0.32
  -1  -6   5    0.09    0.09
  -1  -6   5    0.14    0.08
   1   6  -5    0.14    0.10
   1   6  -5    0.11    0.11
   1   6  -5    0.09    0.09
   1   6  -5    0.17    0.08
   1   6  -5    0.17    0.07
   0  -6   4    0.07    0.06
   0  -6   4    0.08    0.07
   0   6  -4    0.00    0.07
   0   6  -4    0.01    0.06
   0   6  -4    0.00    0.07
   0   6  -4    0.07    0.05
   0   6  -4    0.03    0.07
   1  -6   3   22.67    1.15
   1  -6   3   22.79    1.01
  -1   6  -3   24.23    0.93
  -1   6  -3   24.58    0.95
  -1   6  -3   21.61    1.07
  -1   6  -3   23.68    1.16
   2  -6   2   27.87    1.36
   2  -6   2   28.07    1.19
   2  -6   2   28.62    1.07
  -2   6  -2   27.85    1.12
  -2   6  -2   28.50    1.09
  -2   6  -2   26.88    1.27
  -2   6  -2   28.21    1.37
   3  -6   1   28.91    1.07
   3  -6   1   26.95    1.17
  -3   6  -1   27.48    1.10
  -3   6  -1   27.99    1.07
  -3   6  -1   28.84    1.35
  -3   6  -1   25.97    1.25
   4  -6   0    0.34    0.08
   4  -6   0    0.40    0.05
  -4   6   0    0.42    0.04
  -4   6   0    0.33    0.08
  -4   6   0    0.35    0.06
   5  -6  -1    9.39    0.40
   5  -6  -1    9.26    0.45
   5  -6  -1    9.81    0.53
  -5   6   1    9.21    0.40
   6  -6  -2    8.25    0.41
   6  -6  -2    8.21    0.48
   6  -6  -2    8.53    0.38
  -6   6   2    8.21    0.36
   7  -6  -3    6.80    0.35
   7  -6  -3    6.58    0.33
   7  -6  -3    6.74    0.44
  -7   6   3    6.70    0.29
   8  -6  -4    1.53    0.15
   8  -6  -4    1.74    0.16
   8  -6  -4    2.04    0.24
   9  -6  -5    9.85    0.48
   9  -6  -5    9.22    0.60
  10  -6  -6    3.02    0.32
  10  -6  -6    2.59    0.23
  11  -6  -7    0.02    0.19
  11  -6  -7    0.26    0.12
  12  -6  -8    0.97    0.26
  12  -6  -8    0.88    0.16
   8   5 -11    0.30    0.14
   8   5 -11    0.52    0.23
   7   5 -10    1.26    0.25
   7   5 -10    0.96    0.16
   6   5  -9    0.01    0.09
   6   5  -9    0.04    0.16
   6   5  -9    0.11    0.11
  -5  -5   8    5.34    0.33
   5   5  -8    5.06    0.41
   5   5  -8    5.23    0.27
   5   5  -8    5.37    0.31
   5   5  -8    4.80    0.31
  -4  -5   7    2.08    0.20
  -4  -5   7    1.82    0.21
   4   5  -7    1.69    0.16
   4   5  -7    1.70    0.13
   4   5  -7    1.47    0.22
   4   5  -7    1.94    0.23
   4   5  -7    1.52    0.16
  -3  -5   6    0.07    0.09
  -3  -5   6   -0.10    0.09
  -3  -5   6   -0.21    0.09
   3   5  -6   -0.03    0.10
   3   5  -6   -0.06    0.12
   3   5  -6    0.04    0.08
   3   5  -6    0.08    0.07
   3   5  -6   -0.03    0.04
  -2  -5   5   10.09    0.57
  -2  -5   5   10.07    0.54
  -2  -5   5   10.21    0.50
   2   5  -5   10.64    0.42
   2   5  -5   10.67    0.56
   2   5  -5   10.21    0.47
   2   5  -5   10.42    0.56
   2   5  -5   10.58    0.46
  -1  -5   4   30.08    1.27
  -1  -5   4   28.82    1.46
   1   5  -4   29.94    1.38
   1   5  -4   30.51    1.37
   1   5  -4   30.19    1.47
   1   5  -4   29.56    1.18
   1   5  -4   31.05    1.20
   0  -5   3    6.04    0.31
   0  -5   3    5.43    0.33
   0   5  -3    5.20    0.26
   0   5  -3    5.80    0.33
   0   5  -3    5.93    0.34
   0   5  -3    5.54    0.28
   0   5  -3    5.59    0.33
   1  -5   2   -0.09    0.04
   1  -5   2    0.01    0.06
  -1   5  -2    0.03    0.03
  -1   5  -2    0.04    0.05
  -1   5  -2   -0.04    0.05
  -1   5  -2   -0.12    0.05
   2  -5   1   43.11    1.57
   2  -5   1   41.13    1.69
  -2   5  -1   39.21    1.82
  -2   5  -1   40.92    1.60
  -2   5  -1   43.04    1.58
  -2   5  -1   40.38    1.96
   3  -5   0   69.66    2.80
   3  -5   0   74.06    2.64
  -3   5   0   71.11    2.63
  -3   5   0   69.93    2.65
  -3   5   0   65.14    3.02
  -3   5   0   67.60    3.25
   4  -5  -1   38.31    1.55
   4  -5  -1   38.74    1.70
   4  -5  -1   36.97    1.46
  -4   5   1   37.38    1.46
   5  -5  -2    8.95    0.49
   5  -5  -2    9.37    0.42
   5  -5  -2    9.08    0.40
  -5   5   2    9.09    0.38
   6  -5  -3    2.51    0.17
   6  -5  -3    2.54    0.17
   6  -5  -3    2.19    0.23
  -6   5   3    2.39    0.13
   7  -5  -4    5.38    0.29
   7  -5  -4    5.87    0.30
   7  -5  -4    5.67    0.39
  -7   5   4    5.71    0.25
   8  -5  -5    4.55    0.26
   8  -5  -5    4.43    0.37
   8  -5  -5    4.77    0.27
   9  -5  -6    0.97    0.21
   9  -5  -6    1.12    0.14
  10  -5  -7    0.21    0.10
  10  -5  -7    0.32    0.18
  11  -5  -8    0.07    0.10
  11  -5  -8   -0.12    0.17
  12  -5  -9    0.01    0.10
  12  -5  -9   -0.26    0.19
   9   4 -11    0.02    0.19
   9   4 -11    0.04    0.12
   8   4 -10    0.41    0.14
   8   4 -10    0.87    0.13
   8   4 -10    0.77    0.23
   7   4  -9    1.57    0.15
   7   4  -9    1.12    0.16
   7   4  -9    1.43    0.25
   6   4  -8    0.22    0.11
   6   4  -8    0.19    0.10
   6   4  -8    0.30    0.17
   6   4  -8    0.33    0.08
  -5  -4   7    2.09    0.24
  -5  -4   7    2.42    0.20
   5   4  -7    1.95    0.18
   5   4  -7    2.22    0.19
   5   4  -7    2.12    0.15
   5   4  -7    2.01    0.24
   5   4  -7    1.89    0.24
  -4  -4   6    8.93    0.51
  -4  -4   6    8.52    0.53
  -4  -4   6    8.88    0.45
   4   4  -6    9.51    0.43
   4   4  -6    9.29    0.40
   4   4  -6    9.53    0.53
   4   4  -6    8.92    0.53
   4   4  -6    9.14    0.42
  -3  -4   5    0.88    0.14
  -3  -4   5    0.96    0.14
  -3  -4   5    1.00    0.12
   3   4  -5    1.29    0.12
   3   4  -5    1.33    0.17
   3   4  -5    0.94    0.15
   3   4  -5    1.05    0.11
   3   4  -5    1.08    0.09
  -2  -4   4    9.31    0.45
  -2  -4   4    8.96    0.51
  -2  -4   4    9.62    0.49
   2   4  -4    9.37    0.42
   2   4  -4    9.99    0.51
   2   4  -4    9.72    0.42
   2   4  -4    9.33    0.50
   2   4  -4    9.67    0.39
  -1  -4   3   48.57    1.94
  -1  -4   3   48.61    2.10
  -1  -4   3   46.76    2.25
   1   4  -3   47.91    2.25
   1   4  -3   47.36    2.11
   1   4  -3   48.41    1.83
   1   4  -3   48.12    1.84
   1   4  -3   45.48    2.09
   0  -4   2    3.21    0.20
   0  -4   2    3.15    0.19
   0   4  -2    3.45    0.21
   0   4  -2    3.33    0.18
   0   4  -2    3.30    0.21
   0   4  -2    3.45    0.17
   0   4  -2    3.14    0.21
   1  -4   1    1.34    0.11
   1  -4   1    1.25    0.07
   1  -4   1    1.17    0.10
  -1   4  -1    0.91    0.11
  -1   4  -1    1.01    0.10
  -1   4  -1    1.36    0.08
  -1   4  -1    1.51    0.10
   2  -4   0   32.66    1.22
   2  -4   0   32.00    1.31
  -2   4   0   31.23    1.41
  -2   4   0   31.00    1.51
  -2   4   0   32.71    1.22
  -2   4   0   32.04    1.24
   3  -4  -1    0.22    0.08
   3  -4  -1    0.02    0.05
   3  -4  -1    0.11    0.04
  -3   4   1    0.10    0.04
   4  -4  -2    0.23    0.05
   4  -4  -2    0.21    0.06
   4  -4  -2    0.34    0.08
  -4   4   2    0.30    0.04
   5  -4  -3    5.63    0.24
   5  -4  -3    5.63    0.27
   5  -4  -3    5.39    0.34
  -5   4   3    5.42    0.24
   6  -4  -4    0.40    0.13
   6  -4  -4    0.02    0.04
   6  -4  -4    0.20    0.05
   6  -4  -4    0.16    0.07
  -6   4   4    0.20    0.04
   7  -4  -5   10.46    0.59
   7  -4  -5    9.80    0.43
   7  -4  -5   11.14    0.49
  -7   4   5   11.20    0.43
   8  -4  -6   -0.01    0.06
   8  -4  -6   -0.17    0.12
   9  -4  -7    2.60    0.28
   9  -4  -7    2.40    0.21
  10  -4  -8    0.34    0.11
  10  -4  -8    0.28    0.17
  11  -4  -9    0.08    0.18
  11  -4  -9   -0.03    0.09
  12  -4 -10    0.13    0.12
   9   3 -10    0.12    0.10
   9   3 -10   -0.14    0.19
   9   3 -10    0.06    0.11
   8   3  -9    0.14    0.10
   8   3  -9    0.29    0.09
   8   3  -9    0.60    0.20
   7   3  -8    0.09    0.09
   7   3  -8    0.38    0.17
   7   3  -8    0.14    0.09
   6   3  -7    0.14    0.14
   6   3  -7    0.02    0.06
   6   3  -7   -0.05    0.14
   6   3  -7    0.09    0.08
   6   3  -7    0.04    0.07
  -5  -3   6    1.78    0.16
  -5  -3   6    1.26    0.20
   5   3  -6    1.31    0.13
   5   3  -6    1.42    0.12
   5   3  -6    1.43    0.12
   5   3  -6    1.53    0.20
   5   3  -6    1.57    0.21
  -4  -3   5    0.15    0.07
  -4  -3   5   -0.03    0.10
   4   3  -5    0.17    0.06
   4   3  -5    0.06    0.04
   4   3  -5    0.11    0.10
   4   3  -5    0.08    0.06
   4   3  -5    0.01    0.11
  -3  -3   4   -0.07    0.06
  -3  -3   4   -0.09    0.07
  -3  -3   4    0.00    0.06
   3   3  -4   -0.14    0.07
   3   3  -4   -0.04    0.08
   3   3  -4    0.02    0.05
   3   3  -4   -0.01    0.04
   3   3  -4    0.02    0.03
  -2  -3   3    9.81    0.53
  -2  -3   3   10.04    0.51
  -2  -3   3   10.43    0.46
   2   3  -3   10.70    0.41
   2   3  -3   10.38    0.43
   2   3  -3   10.14    0.52
   2   3  -3   10.07    0.43
   2   3  -3    9.69    0.51
  -1  -3   2   36.25    1.58
  -1  -3   2   37.58    1.46
  -1  -3   2   34.88    1.69
   1   3  -2   35.85    1.59
   1   3  -2   36.43    1.38
   1   3  -2   34.13    1.58
   1   3  -2   35.75    1.38
   0  -3   1   82.07    3.78
   0  -3   1   81.83    3.25
   0   3  -1   82.10    3.53
   0   3  -1   76.39    3.51
   0   3  -1   84.99    3.08
   0   3  -1   83.83    3.09
   0   3  -1   79.91    3.78
   1  -3   0   14.11    0.54
   1  -3   0   14.28    0.55
   1  -3   0   13.72    0.67
   1  -3   0   14.10    0.58
  -1   3   0   13.79    0.55
  -1   3   0   13.34    0.67
  -1   3   0   12.94    0.62
  -1   3   0   14.19    0.54
   2  -3  -1   26.11    0.95
   2  -3  -1   23.80    0.95
  -2   3   1   25.16    0.95
  -2   3   1   23.13    0.93
   3  -3  -2    5.72    0.23
   3  -3  -2    5.27    0.25
   3  -3  -2    5.67    0.31
  -3   3   2    5.80    0.24
   4  -3  -3    3.05    0.15
   4  -3  -3    3.43    0.17
   4  -3  -3    3.08    0.23
   4  -3  -3    3.20    0.15
  -4   3   3    3.22    0.15
   5  -3  -4    0.14    0.05
   5  -3  -4    0.19    0.09
   5  -3  -4    0.15    0.03
   5  -3  -4    0.15    0.04
  -5   3   4    0.23    0.04
   6  -3  -5    7.31    0.31
   6  -3  -5    7.32    0.44
   6  -3  -5    7.30    0.32
   6  -3  -5    7.41    0.36
  -6   3   5    7.75    0.31
   7  -3  -6    0.77    0.11
   7  -3  -6    0.82    0.08
   7  -3  -6    1.04    0.17
  -7   3   6    0.87    0.08
   8  -3  -7    0.22    0.09
   8  -3  -7    0.26    0.15
   8  -3  -7    0.21    0.07
  -8   3   7    0.22    0.15
   9  -3  -8    0.19    0.09
   9  -3  -8    0.06    0.15
  10  -3  -9    1.92    0.27
  10  -3  -9    1.71    0.19
  11  -3 -10    0.16    0.11
  10   2 -10    1.55    0.18
  10   2 -10    1.41    0.29
  10   2 -10    1.69    0.19
   9   2  -9    0.93    0.24
   9   2  -9    0.74    0.13
   9   2  -9    0.97    0.16
   8   2  -8   -0.27    0.07
   8   2  -8   -0.13    0.07
   8   2  -8   -0.16    0.14
   7   2  -7    0.65    0.10
   7   2  -7    0.86    0.20
   7   2  -7    0.74    0.12
  -6  -2   6   -0.01    0.12
   6   2  -6    0.08    0.06
   6   2  -6   -0.05    0.12
   6   2  -6    0.02    0.05
   6   2  -6    0.04    0.05
  -5  -2   5    0.32    0.07
  -5  -2   5    0.18    0.11
   5   2  -5    0.15    0.11
   5   2  -5    0.31    0.06
   5   2  -5    0.29    0.06
   5   2  -5    0.29    0.11
   5   2  -5    0.29    0.07
  -4  -2   4    3.66    0.19
  -4  -2   4    3.34    0.25
   4   2  -4    3.27    0.26
   4   2  -4    3.50    0.19
   4   2  -4    3.40    0.18
   4   2  -4    3.31    0.25
   4   2  -4    3.49    0.18
  -3  -2   3   17.64    0.72
  -3  -2   3   17.21    0.82
   3   2  -3   16.77    0.68
   3   2  -3   16.53    0.69
   3   2  -3   17.90    0.82
   3   2  -3   17.46    0.68
   3   2  -3   16.80    0.81
  -2  -2   2    4.50    0.26
  -2  -2   2    4.57    0.21
  -2  -2   2    4.31    0.21
   2   2  -2    4.64    0.27
   2   2  -2    4.56    0.20
   2   2  -2    4.61    0.20
   2   2  -2    4.06    0.26
   2   2  -2    4.36    0.21
  -1  -2   1   45.90    1.68
  -1  -2   1   44.13    1.93
  -1  -2   1   43.20    2.05
  -1  -2   1   43.72    1.76
   1   2  -1   43.55    1.93
   1   2  -1   45.69    1.68
   1   2  -1   45.00    1.68
   1   2  -1   41.39    1.91
   0  -2   0    0.67    0.05
   0  -2   0    0.81    0.06
   0  -2   0    0.72    0.06
   0   2   0    0.89    0.06
   0   2   0    0.67    0.07
   0   2   0    0.51    0.05
   0   2   0    0.71    0.05
   0   2   0    0.67    0.07
   1  -2  -1   71.72    2.60
   1  -2  -1   68.84    2.59
  -1   2   1   69.06    2.94
  -1   2   1   68.77    2.60
  -1   2   1   64.76    2.59
   2  -2  -2   44.84    1.73
   2  -2  -2   45.36    1.96
  -2   2   2   45.66    1.72
  -2   2   2   45.33    1.72
   3  -2  -3    1.47    0.11
   3  -2  -3    1.36    0.10
   3  -2  -3    1.58    0.08
   3  -2  -3    1.42    0.14
  -3   2   3    1.44    0.08
   4  -2  -4   44.37    1.75
   4  -2  -4   44.77    2.00
   4  -2  -4   46.45    1.73
   4  -2  -4   45.52    1.73
  -4   2   4   45.65    1.73
   5  -2  -5    6.67    0.31
   5  -2  -5    6.26    0.32
   5  -2  -5    6.78    0.39
   5  -2  -5    7.66    0.29
  -5   2   5    7.26    0.30
   6  -2  -6    1.98    0.13
   6  -2  -6    1.36    0.13
   6  -2  -6    1.51    0.18
   6  -2  -6    1.12    0.12
  -6   2   6    1.43    0.10
   7  -2  -7    2.25    0.18
   7  -2  -7    1.95    0.18
   7  -2  -7    2.44    0.16
   7  -2  -7    2.42    0.24
  -7   2   7    2.14    0.23
  -7   2   7    2.29    0.13
   8  -2  -8    3.02    0.31
   8  -2  -8    2.54    0.19
   8  -2  -8    2.45    0.21
  -8   2   8    2.75    0.27
   9  -2  -9   -0.09    0.08
   9  -2  -9   -0.04    0.14
  10  -2 -10   -0.08    0.17
  10  -2 -10    0.00    0.09
  11  -2 -11    2.13    0.23
  11   1 -10    0.28    0.13
  10   1  -9    0.16    0.11
  10   1  -9    0.34    0.21
  10   1  -9    0.08    0.10
   9   1  -8    0.18    0.09
   9   1  -8    0.35    0.20
   9   1  -8    0.22    0.10
   8   1  -7    2.52    0.20
   8   1  -7    2.48    0.20
   8   1  -7    2.57    0.30
   7   1  -6    0.03    0.06
   7   1  -6   -0.04    0.05
   7   1  -6    0.02    0.14
  -6  -1   5    1.24    0.18
   6   1  -5    1.22    0.11
   6   1  -5    1.02    0.09
   6   1  -5    1.02    0.10
   6   1  -5    0.96    0.17
  -5  -1   4    6.69    0.30
  -5  -1   4    6.84    0.29
  -5  -1   4    6.14    0.39
   5   1  -4    6.10    0.30
   5   1  -4    7.06    0.28
   5   1  -4    6.33    0.30
   5   1  -4    6.23    0.40
   5   1  -4    6.57    0.28
  -4  -1   3    6.15    0.37
  -4  -1   3    6.62    0.28
  -4  -1   3    6.61    0.28
   4   1  -3    6.15    0.29
   4   1  -3    6.17    0.27
   4   1  -3    6.31    0.37
   4   1  -3    6.53    0.37
   4   1  -3    6.29    0.29
  -3  -1   2   50.39    1.95
  -3  -1   2   48.10    2.15
  -3  -1   2   49.90    1.85
   3   1  -2   48.32    1.85
   3   1  -2   48.27    2.14
   3   1  -2   50.31    1.86
   3   1  -2   47.34    2.15
   3   1  -2   46.88    1.86
  -2  -1   1    1.05    0.06
  -2  -1   1    0.98    0.07
  -2  -1   1    0.83    0.11
   2   1  -1    0.83    0.10
   2   1  -1    1.04    0.11
   2   1  -1    1.09    0.06
   2   1  -1    0.95    0.06
   2   1  -1    1.07    0.07
  -1  -1   0  206.92    9.00
  -1  -1   0  210.00    7.88
   1   1   0  211.41    8.98
   1   1   0  200.05    8.93
   1   1   0  211.44    7.93
   1   1   0  217.21    7.90
   0  -1  -1    0.17    0.02
   0  -1  -1    0.14    0.03
   0   1   1    0.15    0.02
   0   1   1    0.13    0.02
   1  -1  -2   12.81    0.51
   1  -1  -2   14.27    0.52
   1  -1  -2   13.20    0.58
  -1   1   2   13.00    0.51
  -1   1   2   12.61    0.51
   2  -1  -3    1.01    0.09
   2  -1  -3    0.93    0.08
   2  -1  -3    1.15    0.09
  -2   1   3    0.90    0.07
   3  -1  -4    2.49    0.15
   3  -1  -4    2.60    0.13
   3  -1  -4    2.45    0.17
   3  -1  -4    2.46    0.15
  -3   1   4    2.70    0.13
   4  -1  -5    0.19    0.05
   4  -1  -5    0.21    0.06
   4  -1  -5    0.15    0.08
   4  -1  -5    0.19    0.04
  -4   1   5    0.18    0.07
  -4   1   5    0.27    0.04
   5  -1  -6    2.69    0.22
   5  -1  -6    2.50    0.16
   5  -1  -6    2.48    0.17
   5  -1  -6    2.31    0.16
  -5   1   6    2.13    0.19
  -5   1   6    2.42    0.14
   6  -1  -7    3.49    0.23
   6  -1  -7    3.33    0.30
   6  -1  -7    3.58    0.22
   6  -1  -7    3.65    0.21
  -6   1   7    3.20    0.26
  -6   1   7    3.49    0.18
   7  -1  -8    6.02    0.32
   7  -1  -8    5.78    0.32
   7  -1  -8    6.73    0.44
  -7   1   8    5.29    0.38
   8  -1  -9    1.84    0.18
   8  -1  -9    2.02    0.19
   8  -1  -9    1.83    0.25
   9  -1 -10    0.19    0.17
   9  -1 -10    0.00    0.09
   9  -1 -10   -0.17    0.07
  10  -1 -11    0.38    0.13
  11   0  -9    0.52    0.24
  11   0  -9    0.26    0.12
  10   0  -8    0.85    0.12
  10   0  -8    0.80    0.14
  10   0  -8    1.02    0.25
   9   0  -7    0.06    0.08
   9   0  -7    0.21    0.18
   9   0  -7    0.05    0.08
   8   0  -6    0.18    0.08
   8   0  -6    0.21    0.17
   8   0  -6    0.29    0.08
  -7   0   5    0.18    0.13
   7   0  -5    0.26    0.07
   7   0  -5    0.31    0.07
   7   0  -5    0.19    0.13
  -6   0   4   -0.02    0.10
   6   0  -4   -0.05    0.04
   6   0  -4   -0.04    0.10
   6   0  -4    0.02    0.05
  -5   0   3    0.94    0.07
  -5   0   3    0.97    0.14
   5   0  -3    1.00    0.15
   5   0  -3    0.87    0.08
   5   0  -3    0.91    0.09
  -4   0   2    6.01    0.23
  -4   0   2    4.99    0.32
   4   0  -2    5.80    0.26
   4   0  -2    5.80    0.25
   4   0  -2    5.40    0.33
   4   0  -2    5.57    0.23
  -3   0   1   47.28    2.14
  -3   0   1   48.23    1.84
   3   0  -1   48.92    1.85
   3   0  -1   47.61    2.13
   3   0  -1   49.85    1.85
   3   0  -1   49.65    1.84
  -2   0   0  125.86    4.53
  -2   0   0  118.33    5.16
   2   0   0  121.53    4.51
   2   0   0  121.04    4.53
   2   0   0  116.85    4.51
   2   0   0  115.41    5.13
  -1   0  -1   78.97    3.48
  -1   0  -1   80.94    3.05
   1   0   1   84.86    3.46
   1   0   1   81.03    3.04
   1   0   1   77.87    3.05
   0   0  -2   17.65    0.68
   0   0  -2   17.41    0.82
   0   0  -2   19.47    0.80
   0   0  -2   17.64    0.68
   0   0   2   17.54    0.72
   0   0   2   17.00    0.82
   0   0   2   16.32    0.67
   0   0   2   16.85    0.67
   1   0  -3 1000.00   35.87
   1   0  -3  967.98   35.79
   1   0  -3  982.94   35.90
  -1   0   3  896.12   35.90
  -1   0   3  920.65   37.75
   2   0  -4  135.95    4.78
   2   0  -4  123.26    4.77
   2   0  -4  124.75    4.78
   2   0  -4  126.34    5.42
  -2   0   4  125.19    5.44
  -2   0   4  124.50    4.78
   3   0  -5    0.28    0.06
   3   0  -5    0.27    0.05
   3   0  -5    0.20    0.07
   3   0  -5    0.46    0.07
  -3   0   5    0.46    0.07
   4   0  -6    0.10    0.05
   4   0  -6    0.11    0.06
   4   0  -6    0.17    0.06
   4   0  -6    0.10    0.08
  -4   0   6    0.12    0.07
  -4   0   6    0.12    0.05
   5   0  -7    0.67    0.10
   5   0  -7    0.65    0.13
   5   0  -7    0.93    0.10
   5   0  -7    0.55    0.09
  -5   0   7    0.51    0.07
  -5   0   7    0.62    0.12
   6   0  -8    6.26    0.32
   6   0  -8    5.49    0.30
   6   0  -8    5.23    0.38
   6   0  -8    5.88    0.30
  -6   0   8    5.37    0.36
   7   0  -9    0.30    0.11
   7   0  -9    0.09    0.09
   7   0  -9   -0.15    0.14
  -7   0   9    0.00    0.14
   8   0 -10    1.23    0.15
   8   0 -10    1.20    0.21
   8   0 -10    0.72    0.13
   9   0 -11    3.54    0.27
   9   0 -11    3.70    0.28
  10   0 -12    0.10    0.12
  12  -1  -9    0.27    0.12
  11  -1  -8    0.47    0.12
  11  -1  -8    0.06    0.21
  10  -1  -7    0.07    0.08
  10  -1  -7    0.10    0.18
   9  -1  -6    0.26    0.17
   9  -1  -6    0.40    0.08
   9  -1  -6    0.27    0.09
   8  -1  -5    0.74    0.11
   8  -1  -5    0.34    0.17
   8  -1  -5    0.77    0.09
  -7   1   4    1.67    0.20
   7  -1  -4    1.49    0.12
   7  -1  -4    1.27    0.12
   7  -1  -4    1.25    0.19
  -6   1   3    0.50    0.13
   6  -1  -3    0.65    0.07
   6  -1  -3    0.58    0.13
   6  -1  -3    0.51    0.07
  -5   1   2   34.76    1.60
   5  -1  -2   36.05    1.59
   5  -1  -2   34.47    1.37
   5  -1  -2   35.16    1.35
   4  -1  -1    3.52    0.25
   4  -1  -1    4.20    0.17
   4  -1  -1    3.62    0.19
  -3   1   0    3.09    0.13
   3  -1   0    3.28    0.14
   3  -1   0    3.19    0.15
   3  -1   0    3.34    0.15
   3  -1   0    2.97    0.21
   3  -1   0    2.97    0.13
  -2   1  -1   12.12    0.49
   2  -1   1   12.01    0.49
   2  -1   1   13.27    0.59
   2  -1   1   12.58    0.50
   2  -1   1   13.09    0.49
  -1   1  -2   14.34    0.50
  -1   1  -2   11.71    0.60
   1  -1   2   11.71    0.60
   1  -1   2   12.77    0.50
   1  -1   2   12.24    0.49
   0   1  -3   32.76    1.40
   0   1  -3   32.16    1.52
   0   1  -3   33.21    1.24
   0   1  -3   32.87    1.25
   0  -1   3   31.83    1.32
   0  -1   3   33.73    1.52
   0  -1   3   32.07    1.24
   0  -1   3   30.61    1.25
   1   1  -4  138.85    5.50
   1   1  -4  140.15    5.54
   1   1  -4  126.55    4.84
   1   1  -4  123.31    4.88
   1   1  -4  119.72    4.86
  -1  -1   4  122.98    5.12
  -1  -1   4  133.63    5.95
  -1  -1   4  124.36    4.86
   2   1  -5   54.33    2.09
   2   1  -5   54.78    2.34
   2   1  -5   53.37    2.34
   2   1  -5   52.34    2.06
   2   1  -5   53.62    2.08
  -2  -1   5   52.50    2.07
  -2  -1   5   57.06    2.34
  -2  -1   5   54.01    2.19
   3   1  -6    5.18    0.27
   3   1  -6    4.95    0.30
   3   1  -6    5.15    0.25
   3   1  -6    4.78    0.29
   3   1  -6    5.16    0.27
  -3  -1   6    5.61    0.29
  -3  -1   6    5.30    0.28
  -3  -1   6    5.09    0.25
   4   1  -7    0.83    0.13
   4   1  -7    0.56    0.08
   4   1  -7    0.75    0.10
   4   1  -7    0.69    0.10
  -4  -1   7    0.63    0.11
  -4  -1   7    0.66    0.10
   5   1  -8   -0.02    0.08
   5   1  -8   -0.03    0.07
   5   1  -8    0.10    0.11
   5   1  -8   -0.03    0.05
  -5  -1   8   -0.06    0.09
   6   1  -9   16.98    0.72
   6   1  -9   16.03    0.85
   6   1  -9   17.27    0.72
   6   1  -9   17.53    0.73
  -6  -1   9   14.99    0.81
   7   1 -10    4.62    0.28
   7   1 -10    4.24    0.30
   7   1 -10    4.84    0.39
   8   1 -11    0.56    0.13
   8   1 -11    0.69    0.13
   9   1 -12    0.20    0.11
   9   1 -12    0.08    0.11
  12  -2  -8   -0.06    0.20
  12  -2  -8   -0.02    0.09
  11  -2  -7   -0.03    0.19
  11  -2  -7    0.14    0.09
  10  -2  -6    0.02    0.18
  10  -2  -6    0.31    0.10
   9  -2  -5    0.58    0.11
   9  -2  -5    0.79    0.21
   9  -2  -5    0.73    0.09
   8  -2  -4    0.03    0.06
   8  -2  -4    0.02    0.04
   8  -2  -4   -0.14    0.12
  -7   2   3    3.06    0.27
   7  -2  -3    2.90    0.27
   7  -2  -3    2.72    0.18
   7  -2  -3    2.51    0.15
   6  -2  -2    0.37    0.07
   6  -2  -2    0.23    0.12
   6  -2  -2    0.41    0.05
   5  -2  -1    3.74    0.18
   5  -2  -1    3.62    0.27
   5  -2  -1    3.72    0.17
   5  -2  -1    3.37    0.19
   4  -2   0    0.12    0.07
   4  -2   0    0.08    0.04
   4  -2   0    0.09    0.03
  -3   2  -1  107.46    4.04
  -3   2  -1  107.07    4.05
   3  -2   1  101.50    4.04
   3  -2   1  108.33    4.61
   3  -2   1  106.05    4.04
   3  -2   1  112.34    4.04
  -2   2  -2  232.33    8.67
  -2   2  -2  226.74    8.69
  -2   2  -2  224.94   10.60
   2  -2   2  235.48    9.13
   2  -2   2  230.22    9.84
   2  -2   2  232.70    8.68
   2  -2   2  230.83    8.66
  -1   2  -3  120.01    4.38
  -1   2  -3  113.67    5.33
  -1   2  -3  120.27    4.36
   1  -2   3  113.71    5.33
   1  -2   3  114.37    4.35
   1  -2   3  113.42    4.36
   1  -2   3  112.24    4.60
   0   2  -4    6.91    0.29
   0   2  -4    7.25    0.33
   0   2  -4    6.27    0.31
   0   2  -4    6.85    0.32
   0   2  -4    7.27    0.37
   0  -2   4    6.64    0.34
   0  -2   4    7.02    0.31
   0  -2   4    7.19    0.37
   1   2  -5   53.66    2.18
   1   2  -5   59.61    2.45
   1   2  -5   57.08    2.16
   1   2  -5   55.45    2.20
   1   2  -5   58.50    2.46
  -1  -2   5   58.34    2.32
  -1  -2   5   54.65    2.18
  -1  -2   5   56.99    2.67
   2   2  -6   32.07    1.34
   2   2  -6   29.94    1.20
   2   2  -6   28.58    1.19
   2   2  -6   30.59    1.34
   2   2  -6   30.23    1.17
  -2  -2   6   29.85    1.46
  -2  -2   6   31.86    1.33
  -2  -2   6   28.98    1.26
  -2  -2   6   28.58    1.18
   3   2  -7    0.06    0.04
   3   2  -7    0.10    0.09
   3   2  -7    0.06    0.07
   3   2  -7   -0.04    0.06
   3   2  -7    0.04    0.07
  -3  -2   7    0.01    0.07
  -3  -2   7   -0.02    0.07
  -3  -2   7    0.02    0.06
   4   2  -8    0.21    0.09
   4   2  -8    0.14    0.06
   4   2  -8    0.29    0.09
   4   2  -8    0.09    0.10
   4   2  -8    0.20    0.10
  -4  -2   8    0.04    0.10
  -4  -2   8    0.04    0.09
  -4  -2   8    0.21    0.09
   5   2  -9    0.41    0.13
   5   2  -9    0.20    0.11
   5   2  -9    0.39    0.11
   5   2  -9    0.03    0.06
  -5  -2   9    0.26    0.11
  -5  -2   9    0.25    0.11
   6   2 -10    9.51    0.44
   6   2 -10    9.54    0.48
   6   2 -10    8.80    0.45
   6   2 -10    8.60    0.55
   7   2 -11    0.56    0.14
   7   2 -11    0.85    0.12
   8   2 -12   -0.12    0.10
   8   2 -12    0.10    0.09
   9   2 -13   -0.02    0.13
   9   2 -13   -0.02    0.10
  12  -3  -7   -0.01    0.09
  12  -3  -7   -0.09    0.20
  11  -3  -6   -0.01    0.08
  11  -3  -6    0.03    0.18
  10  -3  -5    0.54    0.11
  10  -3  -5    0.65    0.21
   9  -3  -4    1.11    0.22
   9  -3  -4    0.98    0.12
   8  -3  -3    0.49    0.09
   8  -3  -3    0.67    0.16
   8  -3  -3    0.54    0.06
   7  -3  -2    1.65    0.20
   7  -3  -2    0.85    0.11
   7  -3  -2    1.08    0.10
   7  -3  -2    1.52    0.09
   6  -3  -1    2.55    0.12
   6  -3  -1    2.35    0.24
   6  -3  -1    2.29    0.15
   6  -3  -1    2.38    0.16
  -5   3   0  104.86    3.87
  -5   3   0  103.40    3.86
   5  -3   0  103.97    4.08
   5  -3   0  100.53    3.87
   5  -3   0   99.38    3.85
   5  -3   0  101.27    4.44
  -4   3  -1    4.64    0.21
  -4   3  -1    4.85    0.23
   4  -3   1    5.05    0.31
   4  -3   1    4.95    0.22
   4  -3   1    4.60    0.21
  -3   3  -2   40.00    1.55
  -3   3  -2   38.70    1.53
  -3   3  -2   40.03    1.88
   3  -3   2   40.67    1.52
   3  -3   2   39.35    1.77
   3  -3   2   40.04    1.52
   3  -3   2   40.48    1.63
  -2   3  -3   41.95    1.60
  -2   3  -3   42.38    1.94
  -2   3  -3   39.03    1.58
   2  -3   3   41.27    1.94
   2  -3   3   41.57    1.58
   2  -3   3   41.35    1.69
   2  -3   3   40.22    1.80
  -1   3  -4    0.50    0.08
  -1   3  -4    0.52    0.06
  -1   3  -4    0.48    0.07
  -1   3  -4    0.44    0.05
  -1   3  -4    0.70    0.08
   1  -3   4    0.53    0.09
   1  -3   4    0.53    0.06
   1  -3   4    0.51    0.08
   0   3  -5   72.93    3.07
   0   3  -5   75.02    2.70
   0   3  -5   69.85    2.75
   0   3  -5   67.51    2.73
   0   3  -5   72.97    3.34
   0  -3   5   71.22    2.90
   0  -3   5   69.94    3.34
   1   3  -6   33.15    1.35
   1   3  -6   32.46    1.34
   1   3  -6   34.40    1.30
   1   3  -6   34.77    1.50
   1   3  -6   35.86    1.50
  -1  -3   6   34.26    1.64
  -1  -3   6   32.13    1.43
   2   3  -7    0.07    0.07
   2   3  -7    0.00    0.08
   2   3  -7    0.02    0.09
   2   3  -7    0.14    0.08
   2   3  -7    0.12    0.04
  -2  -3   7    0.02    0.09
  -2  -3   7   -0.04    0.08
   3   3  -8    0.14    0.09
   3   3  -8    0.04    0.05
   3   3  -8   -0.01    0.08
   3   3  -8   -0.02    0.10
   3   3  -8    0.00    0.08
  -3  -3   8    0.06    0.10
  -3  -3   8    0.01    0.09
   4   3  -9    1.19    0.16
   4   3  -9    1.26    0.15
   4   3  -9    1.21    0.15
   4   3  -9    0.95    0.17
   4   3  -9    1.02    0.11
  -4  -3   9    1.12    0.16
  -4  -3   9    0.97    0.13
  -5  -3  10    2.96    0.27
   6   3 -11    0.02    0.11
   6   3 -11    0.07    0.07
   6   3 -11    0.07    0.10
   7   3 -12    0.65    0.16
   7   3 -12    0.54    0.11
   8   3 -13   -0.07    0.12
  13  -4  -7    0.21    0.12
  12  -4  -6    0.26    0.22
  12  -4  -6   -0.02    0.09
  11  -4  -5    0.36    0.11
  11  -4  -5    0.54    0.22
  10  -4  -4    0.13    0.17
  10  -4  -4   -0.02    0.07
   9  -4  -3    0.05    0.14
   9  -4  -3    0.19    0.08
   8  -4  -2    3.39    0.22
   8  -4  -2    3.88    0.33
   7  -4  -1    0.07    0.05
   7  -4  -1    0.09    0.07
   7  -4  -1    0.03    0.12
   7  -4  -1    0.12    0.04
  -6   4   0   10.76    0.44
  -6   4   0   11.28    0.44
   6  -4   0   11.06    0.43
   6  -4   0   11.01    0.49
   6  -4   0   10.03    0.46
   6  -4   0   10.31    0.58
  -5   4  -1   37.31    1.42
   5  -4   1   36.27    1.67
   5  -4   1   36.53    1.42
   5  -4   1   36.91    1.41
  -4   4  -2   34.62    1.63
  -4   4  -2   34.17    1.33
  -4   4  -2   35.01    1.32
   4  -4   2   33.20    1.54
   4  -4   2   35.04    1.31
   4  -4   2   32.04    1.41
   4  -4   2   33.16    1.30
  -3   4  -3   21.55    0.87
  -3   4  -3   21.70    0.88
  -3   4  -3   22.42    1.07
   3  -4   3   21.52    0.93
   3  -4   3   21.15    1.01
  -2   4  -4   40.63    1.73
  -2   4  -4   41.26    1.89
  -2   4  -4   38.40    1.55
  -2   4  -4   37.85    1.53
   2  -4   4   39.12    1.88
   2  -4   4   39.58    1.64
  -1   4  -5    0.82    0.10
  -1   4  -5    0.88    0.12
  -1   4  -5    0.99    0.08
  -1   4  -5    1.00    0.10
  -1   4  -5    0.98    0.11
   1  -4   5    1.01    0.13
   1  -4   5    0.98    0.11
   0   4  -6    0.94    0.13
   0   4  -6    0.87    0.11
   0   4  -6    0.73    0.10
   0   4  -6    0.71    0.11
   0   4  -6    1.09    0.11
   0   4  -6    0.88    0.07
   0  -4   6    0.91    0.13
   0  -4   6    0.91    0.12
   1   4  -7   23.62    1.05
   1   4  -7   21.94    0.94
   1   4  -7   23.69    1.06
   1   4  -7   23.13    0.89
   1   4  -7   22.00    0.95
  -1  -4   7   23.18    1.02
  -1  -4   7   22.67    1.15
   2   4  -8    4.27    0.27
   2   4  -8    4.07    0.28
   2   4  -8    3.89    0.19
   2   4  -8    3.63    0.26
   2   4  -8    3.81    0.25
  -2  -4   8    3.34    0.29
  -2  -4   8    3.88    0.28
   3   4  -9    0.03    0.05
   3   4  -9   -0.11    0.10
   3   4  -9    0.05    0.09
   3   4  -9    0.00    0.09
   3   4  -9   -0.16    0.11
  -3  -4   9    0.14    0.12
   4   4 -10   13.88    0.59
   4   4 -10   13.63    0.65
   4   4 -10   14.10    0.64
   4   4 -10   14.03    0.73
  -4  -4  10   13.09    0.68
   5   4 -11    0.37    0.12
   5   4 -11    0.29    0.13
  -5  -4  11    0.24    0.12
   6   4 -12    0.16    0.13
   7   4 -13   -0.01    0.12
  13  -5  -6    0.03    0.09
  13  -5  -6    0.09    0.22
  12  -5  -5   -0.12    0.19
  12  -5  -5   -0.04    0.09
  11  -5  -4    2.05    0.31
  11  -5  -4    1.76    0.18
  10  -5  -3    0.10    0.08
  10  -5  -3    0.16    0.17
   9  -5  -2   -0.03    0.06
   9  -5  -2    0.02    0.14
   8  -5  -1   -0.05    0.08
   8  -5  -1    0.17    0.14
   8  -5  -1   -0.02    0.05
  -7   5   0   30.25    1.17
   7  -5   0   30.45    1.16
   7  -5   0   29.46    1.20
   7  -5   0   29.21    1.43
   7  -5   0   31.52    1.27
  -6   5  -1    0.54    0.07
  -6   5  -1    0.35    0.07
   6  -5   1    0.52    0.07
   6  -5   1    0.26    0.08
   6  -5   1    0.41    0.13
   6  -5   1    0.45    0.05
  -5   5  -2   58.25    2.21
  -5   5  -2   59.37    2.72
  -5   5  -2   55.86    2.19
   5  -5   2   57.55    2.19
   5  -5   2   55.89    2.55
   5  -5   2   57.47    2.35
  -4   5  -3    9.32    0.51
  -4   5  -3    9.15    0.42
  -4   5  -3    9.33    0.40
   4  -5   3    8.93    0.45
   4  -5   3    9.04    0.50
   4  -5   3    9.00    0.38
  -3   5  -4    0.97    0.10
  -3   5  -4    0.83    0.11
  -3   5  -4    0.81    0.12
   3  -5   4    0.83    0.12
   3  -5   4    0.84    0.11
  -2   5  -5    2.28    0.18
  -2   5  -5    1.90    0.17
  -2   5  -5    2.06    0.19
  -2   5  -5    2.12    0.16
   2  -5   5    2.28    0.18
   2  -5   5    1.83    0.18
  -1   5  -6    8.22    0.41
  -1   5  -6    8.67    0.43
  -1   5  -6    8.75    0.49
  -1   5  -6    7.92    0.40
   1  -5   6    8.41    0.48
   1  -5   6    8.28    0.45
   0   5  -7    0.29    0.09
   0   5  -7    0.31    0.11
   0   5  -7    0.55    0.05
   0   5  -7    0.24    0.13
   0   5  -7    0.62    0.11
   0   5  -7    0.51    0.11
   0  -5   7    0.06    0.10
   0  -5   7    0.49    0.14
   1   5  -8    3.72    0.26
   1   5  -8    3.64    0.28
   1   5  -8    3.92    0.26
   1   5  -8    3.93    0.27
   1   5  -8    3.75    0.18
  -1  -5   8    3.13    0.28
  -1  -5   8    3.85    0.29
   2   5  -9    4.12    0.33
   2   5  -9    4.57    0.30
   2   5  -9    4.70    0.32
   2   5  -9    4.58    0.30
  -2  -5   9    4.39    0.33
   3   5 -10   -0.04    0.13
   3   5 -10    0.10    0.11
   3   5 -10    0.37    0.12
  -3  -5  10    0.44    0.15
   4   5 -11   -0.16    0.13
   4   5 -11   -0.04    0.10
   4   5 -11    0.08    0.11
  -4  -5  11   -0.02    0.12
   5   5 -12    3.03    0.27
   5   5 -12    2.93    0.26
  -5  -5  12    2.62    0.26
   6   5 -13    0.10    0.13
  13  -6  -5    0.16    0.11
  13  -6  -5    0.00    0.22
  12  -6  -4    0.49    0.24
  12  -6  -4    0.57    0.12
  11  -6  -3    1.73    0.29
  11  -6  -3    1.76    0.18
  10  -6  -2    1.46    0.25
  10  -6  -2    1.58    0.16
   9  -6  -1    4.75    0.42
   9  -6  -1    5.32    0.29
  -8   6   0   -0.14    0.05
   8  -6   0   -0.11    0.09
   8  -6   0    0.02    0.06
   8  -6   0    0.16    0.14
  -7   6  -1    1.57    0.14
  -7   6  -1    2.10    0.15
   7  -6   1    1.35    0.16
   7  -6   1    1.61    0.14
   7  -6   1    1.57    0.22
  -6   6  -2    4.24    0.30
  -6   6  -2    4.35    0.22
  -6   6  -2    3.93    0.23
   6  -6   2    4.12    0.21
   6  -6   2    3.61    0.33
   6  -6   2    4.02    0.27
  -5   6  -3   23.65    0.92
  -5   6  -3   23.74    1.16
  -5   6  -3   22.35    0.93
   5  -6   3   21.79    1.10
   5  -6   3   23.16    1.01
   5  -6   3   22.29    0.90
  -4   6  -4   47.73    2.17
  -4   6  -4   43.23    1.77
  -4   6  -4   43.74    1.74
   4  -6   4   45.03    1.89
  -3   6  -5    3.38    0.22
  -3   6  -5    3.87    0.25
  -3   6  -5    2.82    0.28
  -3   6  -5    3.85    0.24
   3  -6   5    3.54    0.27
   3  -6   5    3.52    0.27
  -2   6  -6   66.93    2.63
  -2   6  -6   68.92    3.24
  -2   6  -6   68.79    2.98
  -2   6  -6   68.11    2.66
   2  -6   6   67.35    2.81
   2  -6   6   68.47    3.23
  -1   6  -7   12.54    0.57
  -1   6  -7   12.55    0.59
  -1   6  -7   13.02    0.63
   1  -6   7   12.33    0.69
   1  -6   7   12.06    0.64
   0   6  -8    0.21    0.11
   0   6  -8    0.07    0.12
   0   6  -8    0.20    0.11
   0   6  -8    0.28    0.11
   0  -6   8    0.05    0.10
   0  -6   8    0.17    0.13
   1   6  -9   -0.28    0.11
   1   6  -9   -0.11    0.09
   1   6  -9   -0.14    0.11
   1   6  -9   -0.04    0.10
  -1  -6   9   -0.14    0.11
   2   6 -10    2.13    0.21
   2   6 -10    1.97    0.23
   2   6 -10    1.91    0.20
  -2  -6  10    1.77    0.23
   3   6 -11    0.05    0.12
   3   6 -11    0.10    0.15
   3   6 -11    0.04    0.11
  -3  -6  11    0.14    0.14
   4   6 -12    0.83    0.17
   4   6 -12    0.50    0.15
  -4  -6  12    0.77    0.18
   5   6 -13   -0.10    0.11
   5   6 -13   -0.09    0.13
  -5  -6  13   -0.05    0.14
  13  -7  -4    1.46    0.33
  13  -7  -4    1.60    0.20
  12  -7  -3    0.49    0.12
  12  -7  -3    0.58    0.24
  11  -7  -2   -0.15    0.17
  11  -7  -2    0.05    0.08
  10  -7  -1    0.68    0.11
  10  -7  -1    0.77    0.21
   9  -7   0    3.46    0.35
   9  -7   0    2.84    0.25
   9  -7   0    3.00    0.21
  -8   7  -1    5.88    0.30
   8  -7   1    6.23    0.36
   8  -7   1    5.91    0.31
   8  -7   1    6.08    0.44
  -7   7  -2    0.20    0.09
   7  -7   2    0.44    0.13
   7  -7   2    0.32    0.15
   7  -7   2    0.33    0.07
  -6   7  -3    5.23    0.29
  -6   7  -3    5.62    0.28
   6  -7   3    5.37    0.34
   6  -7   3    4.76    0.39
   6  -7   3    4.91    0.25
  -5   7  -4    4.43    0.27
  -5   7  -4    4.35    0.25
   5  -7   4    4.13    0.30
  -4   7  -5    0.20    0.10
  -4   7  -5    0.37    0.10
  -4   7  -5    0.35    0.11
   4  -7   5    0.19    0.12
  -3   7  -6   26.19    1.18
  -3   7  -6   24.62    1.04
  -3   7  -6   25.79    1.07
   3  -7   6   25.10    1.28
   3  -7   6   24.83    1.14
  -2   7  -7    2.33    0.23
  -2   7  -7    2.52    0.23
  -2   7  -7    2.82    0.23
   2  -7   7    2.61    0.26
   2  -7   7    2.99    0.28
  -1   7  -8    3.27    0.26
  -1   7  -8    3.93    0.28
  -1   7  -8    3.14    0.26
  -1   7  -8    2.77    0.29
   1  -7   8    3.31    0.30
   0   7  -9   -0.03    0.10
   0   7  -9   -0.07    0.13
   0   7  -9    0.01    0.12
   0   7  -9    0.12    0.11
   0  -7   9    0.06    0.14
   1   7 -10    0.98    0.16
   1   7 -10    0.79    0.19
   1   7 -10    1.03    0.17
  -1  -7  10    1.12    0.20
   2   7 -11    8.05    0.52
   2   7 -11    7.99    0.45
   2   7 -11    7.68    0.45
  -2  -7  11    7.85    0.50
   3   7 -12    0.10    0.13
   3   7 -12    0.27    0.14
  -3  -7  12    0.21    0.16
   4   7 -13   -0.11    0.12
   4   7 -13    0.03    0.13
  -4  -7  13    0.31    0.18
  13  -8  -3    1.77    0.20
  13  -8  -3    2.02    0.35
  12  -8  -2    0.95    0.14
  12  -8  -2    1.02    0.27
  11  -8  -1    0.31    0.10
  11  -8  -1    0.14    0.19
  10  -8   0   -0.02    0.06
  10  -8   0   -0.10    0.14
   9  -8   1    1.48    0.14
   9  -8   1    1.38    0.19
   9  -8   1    1.49    0.24
  -8   8  -2    0.34    0.10
   8  -8   2    0.42    0.08
   8  -8   2    0.22    0.13
   8  -8   2    0.18    0.16
  -7   8  -3   19.27    0.82
   7  -8   3   20.00    0.92
   7  -8   3   19.92    1.01
   7  -8   3   18.87    0.79
  -6   8  -4    9.49    0.47
  -6   8  -4    9.93    0.45
   6  -8   4    9.74    0.54
  -5   8  -5    2.24    0.20
  -5   8  -5    2.25    0.23
  -5   8  -5    1.89    0.19
   5  -8   5    2.31    0.24
  -4   8  -6   10.28    0.49
  -4   8  -6   10.64    0.56
  -4   8  -6    9.67    0.51
   4  -8   6   10.28    0.57
  -3   8  -7    4.10    0.28
  -3   8  -7    4.05    0.31
  -3   8  -7    4.04    0.29
   3  -8   7    4.65    0.35
  -2   8  -8    3.03    0.25
  -2   8  -8    3.05    0.25
  -2   8  -8    2.42    0.25
   2  -8   8    3.02    0.29
  -1   8  -9   -0.14    0.10
  -1   8  -9   -0.08    0.10
  -1   8  -9    0.02    0.10
  -1   8  -9   -0.12    0.12
   1  -8   9   -0.05    0.13
   0   8 -10    0.17    0.13
   0   8 -10    0.36    0.13
   0   8 -10    0.29    0.16
   0  -8  10    0.17    0.16
   1   8 -11    0.24    0.14
   1   8 -11    0.40    0.18
   1   8 -11    0.53    0.15
  -1  -8  11    0.11    0.17
   2   8 -12    1.84    0.23
   2   8 -12    2.20    0.24
  -2  -8  12    2.05    0.28
   3   8 -13    0.09    0.15
   3   8 -13   -0.17    0.12
  -3  -8  13    0.15    0.17
  12  -9  -1   -0.12    0.18
  12  -9  -1    0.05    0.09
  11  -9   0    0.30    0.10
  11  -9   0    0.24    0.19
  10  -9   1    0.06    0.16
  10  -9   1    0.07    0.07
   9  -9   2   -0.04    0.16
   9  -9   2    0.02    0.12
   9  -9   2    0.12    0.07
  -8   9  -3    0.82    0.13
   8  -9   3    0.92    0.22
   8  -9   3    1.19    0.18
  -7   9  -4    2.94    0.23
   7  -9   4    2.97    0.29
  -6   9  -5   23.79    1.17
  -6   9  -5   24.92    1.03
   6  -9   5   23.45    1.12
  -5   9  -6    7.55    0.42
   5  -9   6    7.26    0.47
  -4   9  -7    4.93    0.35
  -4   9  -7    4.35    0.29
  -4   9  -7    4.22    0.31
  -3   9  -8    0.11    0.11
  -3   9  -8    0.16    0.11
  -3   9  -8   -0.08    0.12
   3  -9   8    0.41    0.16
  -2   9  -9    0.31    0.16
  -2   9  -9    0.48    0.14
  -2   9  -9    0.49    0.13
   2  -9   9    0.94    0.19
  -1   9 -10    1.73    0.20
  -1   9 -10    1.53    0.20
  -1   9 -10    1.48    0.23
   1  -9  10    2.09    0.26
   0   9 -11    1.28    0.19
   0   9 -11    0.79    0.21
   0   9 -11    1.38    0.19
   0  -9  11    1.20    0.22
   1   9 -12    0.20    0.15
   1   9 -12    0.18    0.14
  -1  -9  12    0.06    0.16
   2   9 -13    0.12    0.15
  -2  -9  13    0.29    0.19
  12 -10   0   -0.21    0.18
  12 -10   0    0.02    0.09
  11 -10   1    1.35    0.28
  10 -10   2    0.05    0.16
  10 -10   2    0.06    0.14
   9 -10   3    1.58    0.27
   9 -10   3    1.55    0.22
  -8  10  -4    1.58    0.18
   8 -10   4    1.79    0.23
  -7  10  -5    1.51    0.21
  -7  10  -5    1.55    0.19
   7 -10   5    1.60    0.22
  -6  10  -6    0.97    0.16
  -6  10  -6    1.25    0.20
   6 -10   6    0.97    0.20
  -5  10  -7    1.84    0.23
  -5  10  -7    2.14    0.22
  -5  10  -7    2.31    0.21
   5 -10   7    2.13    0.26
  -4  10  -8    4.99    0.32
  -4  10  -8    5.03    0.34
  -4  10  -8    5.05    0.38
   4 -10   8    4.16    0.38
  -3  10  -9   -0.04    0.10
  -3  10  -9   -0.10    0.14
  -3  10  -9    0.25    0.13
   3 -10   9    0.06    0.14
  -2  10 -10    0.07    0.13
  -2  10 -10   -0.11    0.11
  -2  10 -10   -0.22    0.14
   2 -10  10   -0.04    0.16
  -1  10 -11    1.14    0.18
  -1  10 -11    0.87    0.23
  -1  10 -11    0.88    0.18
   1 -10  11    0.39    0.19
   0  10 -12    0.10    0.14
   0 -10  12    0.14    0.18
  11 -11   2    0.24    0.22
  10 -11   3    0.12    0.15
  -9  11  -4    0.98    0.19
   9 -11   4    1.17    0.21
  -8  11  -5    4.47    0.37
  -8  11  -5    4.05    0.30
   8 -11   5    3.80    0.36
  -7  11  -6    0.38    0.14
   7 -11   6    0.06    0.16
  -6  11  -7    0.21    0.13
  -6  11  -7    0.21    0.15
   6 -11   7    0.31    0.18
  -5  11  -8    0.26    0.14
  -5  11  -8   -0.03    0.14
   5 -11   8    0.20    0.17
  -4  11  -9    0.06    0.12
  -4  11  -9    0.09    0.15
  -4  11  -9   -0.07    0.13
   4 -11   9    0.12    0.16
  -3  11 -10    1.36    0.19
  -3  11 -10    1.13    0.23
  -3  11 -10    0.80    0.18
   3 -11  10    1.12    0.23
  -2  11 -11   -0.09    0.12
  -2  11 -11   -0.12    0.18
   2 -11  11    0.08    0.17
 -10  12  -4    2.28    0.28
  10 -12   4    1.37    0.25
  -9  12  -5    1.25    0.23
   9 -12   5    0.91    0.23
  -8  12  -6    0.12    0.17
  -8  12  -6    0.07    0.13
   8 -12   6    0.11    0.16
  -7  12  -7    0.59    0.19
  -7  12  -7    0.58    0.17
   7 -12   7    0.84    0.22
  -6  12  -8    0.87    0.18
  -6  12  -8    0.66    0.20
   6 -12   8    1.23    0.25
  -5  12  -9    0.43    0.18
   5 -12   9    0.50    0.20
  -4  12 -10    1.44    0.20
  -4  12 -10    1.31    0.25
   4 -12  10    0.92    0.24
   5 -14   6   -0.09    0.16
  -5  14  -6   -0.25    0.16
   6 -14   5    0.07    0.15
  -6  14  -5   -0.15    0.15
   7 -14   4   -0.02    0.14
  -7  14  -4   -0.15    0.11
  -7  14  -4   -0.20    0.14
   8 -14   3    0.41    0.18
  -8  14  -3    0.31    0.19
  -8  14  -3    0.01    0.13
   2 -13   8    0.99    0.24
  -2  13  -8    1.44    0.28
  -2  13  -8    1.32    0.19
   3 -13   7    0.08    0.16
  -3  13  -7   -0.23    0.17
   4 -13   6   -0.19    0.12
  -4  13  -6   -0.33    0.14
  -4  13  -6   -0.09    0.13
   5 -13   5    0.17    0.16
  -5  13  -5    0.03    0.15
  -5  13  -5   -0.08    0.12
   6 -13   4    0.66    0.19
  -6  13  -4    0.39    0.14
  -6  13  -4    0.51    0.19
   7 -13   3    1.70    0.23
  -7  13  -3    1.19    0.22
  -7  13  -3    0.67    0.15
   8 -13   2    0.84    0.19
  -8  13  -2    0.57    0.14
  -8  13  -2    0.72    0.19
   9 -13   1    0.95    0.20
  -9  13  -1    1.36    0.24
  10 -13   0    0.42    0.17
 -10  13   0    0.29    0.16
   0 -12   9   -0.02    0.16
   0  12  -9   -0.29    0.18
   0  12  -9    0.14    0.13
   1 -12   8    0.03    0.15
  -1  12  -8    0.08    0.11
  -1  12  -8    0.10    0.13
  -1  12  -8    0.10    0.19
   2 -12   7    0.26    0.16
  -2  12  -7    0.33    0.12
  -2  12  -7    0.34    0.19
  -2  12  -7    0.20    0.13
   3 -12   6    1.21    0.23
  -3  12  -6    1.49    0.17
  -3  12  -6    1.34    0.24
  -3  12  -6    1.25    0.19
   4 -12   5    0.49    0.17
  -4  12  -5    0.53    0.17
  -4  12  -5    0.48    0.14
   5 -12   4    1.47    0.22
  -5  12  -4    1.51    0.22
  -5  12  -4    1.40    0.19
   6 -12   3    0.38    0.16
  -6  12  -3    0.56    0.13
  -6  12  -3    0.14    0.13
   7 -12   2    1.85    0.23
  -7  12  -2    1.46    0.17
  -7  12  -2    1.47    0.22
   8 -12   1    0.19    0.14
  -8  12  -1    0.14    0.13
  -8  12  -1    0.03    0.10
   9 -12   0    0.16    0.14
  -9  12   0    0.13    0.13
  10 -12  -1    0.26    0.15
 -10  12   1    0.00    0.12
 -11  12   2   -0.06    0.13
  -2 -11  10    0.57    0.21
   2  11 -10    0.34    0.23
   2  11 -10    0.65    0.17
  -1 -11   9    0.18    0.17
   1  11  -9   -0.05    0.20
   1  11  -9   -0.08    0.11
   1  11  -9   -0.01    0.13
   0 -11   8    2.16    0.26
   0  11  -8    1.90    0.20
   0  11  -8    1.78    0.28
   0  11  -8    1.59    0.21
   1 -11   7    0.19    0.15
  -1  11  -7   -0.02    0.09
  -1  11  -7   -0.18    0.15
  -1  11  -7    0.03    0.12
   2 -11   6    0.08    0.14
  -2  11  -6   -0.05    0.11
  -2  11  -6    0.05    0.09
  -2  11  -6    0.17    0.16
   3 -11   5    0.10    0.13
  -3  11  -5   -0.24    0.11
  -3  11  -5    0.07    0.11
  -3  11  -5    0.03    0.09
   4 -11   4    0.59    0.16
  -4  11  -4    0.45    0.09
  -4  11  -4    0.41    0.12
   5 -11   3    3.23    0.29
  -5  11  -3    3.59    0.30
  -5  11  -3    2.83    0.24
   6 -11   2    2.20    0.24
  -6  11  -2    2.11    0.20
  -6  11  -2    2.40    0.25
   7 -11   1    0.01    0.11
  -7  11  -1    0.02    0.09
  -7  11  -1   -0.05    0.10
   8 -11   0    0.74    0.16
  -8  11   0    0.87    0.17
  -8  11   0    0.80    0.13
   9 -11  -1    0.28    0.13
  -9  11   1    0.24    0.13
  10 -11  -2    1.38    0.19
  10 -11  -2    0.75    0.13
  11 -11  -3    0.00    0.09
  12 -11  -4   -0.05    0.09
  -3 -10  10    1.18    0.24
   3  10 -10    1.31    0.20
   3  10 -10    1.31    0.29
   3  10 -10    1.03    0.19
  -2 -10   9    0.08    0.16
   2  10  -9    0.05    0.11
   2  10  -9    0.12    0.19
   2  10  -9    0.05    0.12
  -1 -10   8    6.37    0.47
   1  10  -8    7.09    0.41
   1  10  -8    7.19    0.42
   1  10  -8    6.93    0.51
   0 -10   7    0.96    0.19
   0  10  -7    0.58    0.20
   0  10  -7    0.89    0.16
   0  10  -7    0.74    0.14
   1 -10   6    8.96    0.56
  -1  10  -6    9.55    0.51
  -1  10  -6   10.83    0.49
  -1  10  -6    9.96    0.60
   2 -10   5    3.37    0.29
  -2  10  -5    3.31    0.26
  -2  10  -5    2.92    0.23
  -2  10  -5    3.60    0.33
   3 -10   4    1.93    0.22
  -3  10  -4    1.82    0.17
  -3  10  -4    1.76    0.19
  -3  10  -4    1.75    0.21
   4 -10   3    0.09    0.12
  -4  10  -3    0.08    0.10
  -4  10  -3    0.19    0.07
   5 -10   2    3.09    0.27
  -5  10  -2    3.33    0.28
  -5  10  -2    2.94    0.22
   6 -10   1    0.72    0.15
  -6  10  -1    0.38    0.10
  -6  10  -1    0.53    0.14
   7 -10   0    0.45    0.08
   7 -10   0    0.46    0.13
  -7  10   0    0.43    0.14
  -7  10   0    0.44    0.10
   8 -10  -1   -0.07    0.11
   8 -10  -1   -0.05    0.06
  -8  10   1   -0.12    0.09
  -8  10   1   -0.16    0.07
   9 -10  -2    0.34    0.12
   9 -10  -2    0.34    0.09
  10 -10  -3    0.22    0.18
  10 -10  -3   -0.03    0.08
  10 -10  -3    0.18    0.12
  11 -10  -4    0.04    0.19
  11 -10  -4    0.40    0.12
  12 -10  -5    0.24    0.23
  12 -10  -5    0.53    0.14
   4   9 -10    0.10    0.13
   4   9 -10    0.14    0.20
   4   9 -10    0.00    0.12
  -3  -9   9    0.29    0.17
   3   9  -9   -0.10    0.20
   3   9  -9    0.04    0.11
   3   9  -9    0.17    0.12
  -2  -9   8    3.28    0.32
   2   9  -8    3.68    0.29
   2   9  -8    3.46    0.35
   2   9  -8    3.70    0.28
  -1  -9   7    1.92    0.23
   1   9  -7    1.80    0.20
   1   9  -7    2.12    0.20
   1   9  -7    1.69    0.27
   0  -9   6   12.09    0.65
   0   9  -6   12.30    0.57
   0   9  -6   12.66    0.69
   0   9  -6   11.90    0.58
   1  -9   5    1.23    0.19
  -1   9  -5    1.40    0.15
  -1   9  -5    1.26    0.20
  -1   9  -5    1.36    0.17
   2  -9   4    2.64    0.24
   2  -9   4    2.23    0.23
  -2   9  -4    2.45    0.18
  -2   9  -4    2.22    0.20
  -2   9  -4    2.26    0.23
   3  -9   3   -0.05    0.10
  -3   9  -3   -0.06    0.06
  -3   9  -3   -0.02    0.08
  -3   9  -3    0.03    0.09
   4  -9   2    0.14    0.11
  -4   9  -2   -0.01    0.08
  -4   9  -2    0.02    0.05
  -4   9  -2    0.11    0.08
   5  -9   1   -0.01    0.10
   5  -9   1   -0.10    0.04
  -5   9  -1   -0.08    0.08
  -5   9  -1    0.03    0.07
   6  -9   0    0.22    0.11
   6  -9   0    0.13    0.06
  -6   9   0    0.23    0.11
  -6   9   0    0.20    0.08
   7  -9  -1    0.43    0.12
   7  -9  -1    0.38    0.08
  -7   9   1    0.32    0.09
  -7   9   1    0.40    0.12
   8  -9  -2    6.56    0.38
   8  -9  -2    6.42    0.48
   8  -9  -2    6.81    0.34
  -8   9   2    6.35    0.32
   9  -9  -3    3.07    0.26
   9  -9  -3    3.08    0.22
   9  -9  -3    3.62    0.35
  10  -9  -4    0.99    0.15
  10  -9  -4    1.20    0.25
  10  -9  -4    0.90    0.13
  11  -9  -5    0.05    0.10
  11  -9  -5    0.13    0.19
  12  -9  -6    0.06    0.11
  12  -9  -6   -0.23    0.18
   5   8 -10    0.23    0.21
   5   8 -10    0.03    0.13
   5   8 -10    0.26    0.14
  -4  -8   9    0.11    0.14
   4   8  -9    0.23    0.12
   4   8  -9    0.33    0.19
   4   8  -9    0.14    0.12
  -3  -8   8    3.38    0.33
   3   8  -8    3.28    0.27
   3   8  -8    3.00    0.26
   3   8  -8    3.29    0.34
  -2  -8   7    0.06    0.14
   2   8  -7    0.04    0.09
   2   8  -7   -0.11    0.10
   2   8  -7   -0.13    0.15
  -1  -8   6    0.95    0.17
   1   8  -6    1.01    0.20
   1   8  -6    1.01    0.14
   1   8  -6    1.06    0.15
   0  -8   5    3.55    0.27
   0  -8   5    3.42    0.28
   0   8  -5    3.36    0.30
   0   8  -5    3.13    0.24
   0   8  -5    3.63    0.23
   1  -8   4    0.48    0.10
   1  -8   4    0.12    0.11
  -1   8  -4    0.26    0.10
  -1   8  -4    0.35    0.12
  -1   8  -4    0.15    0.11
  -1   8  -4    0.14    0.07
   2  -8   3    1.49    0.17
   2  -8   3    1.49    0.17
  -2   8  -3    1.60    0.13
  -2   8  -3    1.48    0.17
  -2   8  -3    1.29    0.16
  -2   8  -3    1.22    0.14
   3  -8   2    0.01    0.09
   3  -8   2   -0.02    0.03
  -3   8  -2    0.01    0.04
  -3   8  -2   -0.05    0.06
  -3   8  -2   -0.11    0.06
  -3   8  -2   -0.02    0.07
   4  -8   1    1.68    0.17
   4  -8   1    1.39    0.10
  -4   8  -1    1.55    0.11
  -4   8  -1    1.79    0.18
  -4   8  -1    1.65    0.18
  -4   8  -1    1.73    0.15
   5  -8   0    2.55    0.21
   5  -8   0    2.38    0.15
  -5   8   0    2.81    0.23
  -5   8   0    2.41    0.22
  -5   8   0    2.49    0.13
  -5   8   0    2.60    0.18
   6  -8  -1    0.00    0.05
   6  -8  -1   -0.02    0.08
  -6   8   1    0.05    0.08
  -6   8   1   -0.05    0.06
   7  -8  -2    1.01    0.14
   7  -8  -2    0.79    0.19
   7  -8  -2    0.70    0.11
  -7   8   2    0.95    0.10
   8  -8  -3    0.07    0.11
   8  -8  -3    0.01    0.08
   8  -8  -3   -0.08    0.14
  -8   8   3    0.16    0.07
   9  -8  -4    5.05    0.42
   9  -8  -4    4.87    0.31
   9  -8  -4    4.94    0.29
  10  -8  -5    0.37    0.11
  10  -8  -5    0.18    0.17
  11  -8  -6    0.44    0.12
  11  -8  -6    0.47    0.21
  12  -8  -7    0.60    0.14
  12  -8  -7    0.44    0.23
   6   7 -10    0.75    0.24
   6   7 -10    0.77    0.17
   5   7  -9    0.81    0.14
   5   7  -9    0.81    0.15
   5   7  -9    0.78    0.22
  -4  -7   8    3.22    0.28
   4   7  -8    2.83    0.24
   4   7  -8    3.06    0.24
   4   7  -8    2.72    0.31
  -3  -7   7    8.23    0.47
   3   7  -7    7.69    0.53
   3   7  -7    8.06    0.42
   3   7  -7    8.37    0.42
  -2  -7   6   -0.03    0.09
  -2  -7   6   -0.02    0.11
   2   7  -6    0.05    0.09
   2   7  -6    0.02    0.14
   2   7  -6    0.01    0.09
  -1  -7   5    0.67    0.13
  -1  -7   5    0.79    0.13
   1   7  -5    0.56    0.15
   1   7  -5    0.57    0.11
   1   7  -5    0.65    0.10
   1   7  -5    0.72    0.16
   0  -7   4    1.46    0.16
   0  -7   4    1.54    0.16
   0   7  -4    1.27    0.12
   0   7  -4    1.28    0.17
   0   7  -4    1.39    0.16
   0   7  -4    1.26    0.13
   0   7  -4    1.24    0.17
   1  -7   3    0.06    0.06
   1  -7   3    0.03    0.08
  -1   7  -3    0.08    0.07
  -1   7  -3    0.04    0.05
  -1   7  -3    0.04    0.06
  -1   7  -3    0.08    0.08
  -1   7  -3    0.04    0.08
   2  -7   2    0.65    0.10
   2  -7   2    0.61    0.05
   2  -7   2    0.61    0.11
  -2   7  -2    0.63    0.11
  -2   7  -2    0.62    0.09
  -2   7  -2    0.58    0.11
  -2   7  -2    0.66    0.08
   3  -7   1    0.03    0.03
   3  -7   1   -0.03    0.07
  -3   7  -1   -0.06    0.06
  -3   7  -1    0.04    0.04
  -3   7  -1   -0.10    0.06
  -3   7  -1    0.03    0.06
   4  -7   0    6.91    0.29
   4  -7   0    6.82    0.36
  -4   7   0    6.85    0.40
  -4   7   0    6.60    0.32
  -4   7   0    6.59    0.28
  -4   7   0    6.05    0.37
   5  -7  -1    1.32    0.14
   5  -7  -1    1.10    0.10
  -5   7   1    1.20    0.14
  -5   7   1    1.29    0.12
   6  -7  -2    0.21    0.13
   6  -7  -2    0.29    0.09
   6  -7  -2    0.30    0.07
  -6   7   2    0.29    0.07
   7  -7  -3   -0.04    0.08
   7  -7  -3   -0.04    0.13
   7  -7  -3   -0.05    0.05
  -7   7   3   -0.05    0.05
   8  -7  -4    0.81    0.13
   8  -7  -4    0.71    0.11
   8  -7  -4    1.15    0.20
   9  -7  -5    5.66    0.43
   9  -7  -5    5.26    0.32
  10  -7  -6   -0.08    0.08
  10  -7  -6    0.09    0.16
  11  -7  -7    0.83    0.15
  11  -7  -7    1.16    0.25
  12  -7  -8    0.41    0.13
  12  -7  -8    0.48    0.23
   7   6 -10    0.03    0.18
   7   6 -10    0.03    0.11
   6   6  -9    0.53    0.14
   6   6  -9    0.14    0.18
   5   6  -8    0.07    0.10
   5   6  -8    0.09    0.10
   5   6  -8    0.21    0.17
  -4  -6   7    6.07    0.38
   4   6  -7    6.18    0.35
   4   6  -7    6.19    0.45
   4   6  -7    5.99    0.34
  -3  -6   6    8.77    0.48
  -3  -6   6    8.77    0.55
   3   6  -6    8.81    0.55
   3   6  -6    9.23    0.56
   3   6  -6    9.46    0.44
   3   6  -6    9.30    0.44
  -2  -6   5    7.25    0.45
  -2  -6   5    7.30    0.40
   2   6  -5    7.19    0.36
   2   6  -5    7.60    0.46
   2   6  -5    7.23    0.45
   2   6  -5    7.18    0.37
  -1  -6   4    2.72    0.21
  -1  -6   4    2.58    0.21
   1   6  -4    2.65    0.22
   1   6  -4    2.55    0.18
   1   6  -4    2.62    0.19
   1   6  -4    2.39    0.24
   1   6  -4    2.69    0.23
   0  -6   3    0.00    0.06
   0  -6   3   -0.02    0.05
   0   6  -3    0.03    0.04
   0   6  -3   -0.05    0.05
   0   6  -3    0.11    0.08
   0   6  -3   -0.11    0.06
   0   6  -3   -0.03    0.05
   1  -6   2    3.64    0.23
   1  -6   2    3.85    0.17
   1  -6   2    3.82    0.25
  -1   6  -2    3.74    0.21
  -1   6  -2    3.69    0.19
  -1   6  -2    3.92    0.25
  -1   6  -2    3.82    0.26
  -1   6  -2    3.41    0.25
   2  -6   1    5.82    0.32
   2  -6   1    5.29    0.23
   2  -6   1    5.21    0.29
  -2   6  -1    5.61    0.24
  -2   6  -1    5.61    0.27
  -2   6  -1    4.87    0.32
  -2   6  -1    4.80    0.30
   3  -6   0   36.05    1.36
   3  -6   0   35.28    1.47
  -3   6   0   33.31    1.58
  -3   6   0   36.84    1.70
  -3   6   0   35.55    1.35
  -3   6   0   35.03    1.38
   4  -6  -1    7.13    0.37
   4  -6  -1    7.65    0.33
  -4   6   1    7.46    0.30
  -4   6   1    7.49    0.33
  -4   6   1    7.73    0.40
   5  -6  -2    3.62    0.19
   5  -6  -2    3.56    0.22
   5  -6  -2    3.35    0.28
  -5   6   2    3.49    0.19
   6  -6  -3   14.41    0.66
   6  -6  -3   15.00    0.62
   6  -6  -3   15.21    0.76
  -6   6   3   14.53    0.60
   7  -6  -4    0.07    0.08
   7  -6  -4    0.21    0.07
   7  -6  -4    0.28    0.13
  -7   6   4    0.16    0.05
   8  -6  -5    0.91    0.18
   8  -6  -5    0.68    0.11
   9  -6  -6    3.49    0.35
   9  -6  -6    3.34    0.23
   9  -6  -6    3.16    0.25
  10  -6  -7    1.22    0.24
  10  -6  -7    0.74    0.14
  11  -6  -8    0.02    0.18
  11  -6  -8    0.14    0.11
  12  -6  -9    0.33    0.23
  12  -6  -9    0.31    0.13
   8   5 -10    0.26    0.13
   8   5 -10    0.24    0.21
   7   5  -9    0.28    0.18
   7   5  -9    0.14    0.11
   6   5  -8   -0.01    0.07
   6   5  -8   -0.15    0.09
   6   5  -8   -0.02    0.09
   6   5  -8    0.20    0.17
  -5  -5   7    6.70    0.35
   5   5  -7    5.63    0.43
   5   5  -7    5.29    0.29
   5   5  -7    5.34    0.31
   5   5  -7    4.84    0.32
  -4  -5   6    5.77    0.33
  -4  -5   6    5.30    0.38
   4   5  -6    4.88    0.38
   4   5  -6    5.21    0.39
   4   5  -6    4.82    0.29
   4   5  -6    5.29    0.26
   4   5  -6    5.57    0.31
  -3  -5   5   16.17    0.84
  -3  -5   5   17.45    0.77
  -3  -5   5   16.55    0.89
   3   5  -5   17.03    0.86
   3   5  -5   17.42    0.87
   3   5  -5   16.94    0.72
   3   5  -5   16.90    0.69
   3   5  -5   17.77    0.72
  -2  -5   4    1.54    0.16
  -2  -5   4    1.85    0.16
  -2  -5   4    1.65    0.18
   2   5  -4    1.69    0.14
   2   5  -4    1.69    0.18
   2   5  -4    1.72    0.14
   2   5  -4    1.76    0.19
  -1  -5   3   25.02    1.00
  -1  -5   3   22.26    1.14
   1   5  -3   22.50    1.08
   1   5  -3   23.65    0.94
   1   5  -3   23.40    0.93
   1   5  -3   22.95    1.15
   1   5  -3   23.30    1.09
   0  -5   2    8.20    0.40
   0  -5   2    8.29    0.45
   0   5  -2    8.61    0.45
   0   5  -2    8.48    0.37
   0   5  -2    8.33    0.36
   0   5  -2    8.09    0.44
   0   5  -2    8.18    0.43
   1  -5   1   19.15    0.94
   1  -5   1   19.00    0.82
   1  -5   1   19.73    0.75
  -1   5  -1   19.24    0.78
  -1   5  -1   19.63    0.76
  -1   5  -1   19.93    0.95
  -1   5  -1   18.12    0.88
   2  -5   0    0.37    0.05
   2  -5   0    0.41    0.07
  -2   5   0    0.46    0.07
  -2   5   0    0.41    0.04
  -2   5   0    0.32    0.07
  -2   5   0    0.45    0.06
   3  -5  -1   -0.03    0.05
   3  -5  -1   -0.04    0.03
  -3   5   1    0.02    0.03
  -3   5   1    0.02    0.02
  -3   5   1   -0.04    0.04
   4  -5  -2    0.50    0.06
   4  -5  -2    0.48    0.10
   4  -5  -2    0.54    0.08
  -4   5   2    0.42    0.06
   5  -5  -3   16.45    0.79
   5  -5  -3   15.51    0.66
   5  -5  -3   16.44    0.70
  -5   5   3   15.99    0.64
   6  -5  -4   13.24    0.56
   6  -5  -4   13.31    0.68
  -6   5   4   12.53    0.53
   7  -5  -5    2.40    0.24
   7  -5  -5    2.24    0.17
  -7   5   5    2.29    0.13
   8  -5  -6    0.19    0.08
   8  -5  -6    0.17    0.14
   9  -5  -7    8.42    0.44
   9  -5  -7    8.68    0.55
  10  -5  -8    0.02    0.10
  10  -5  -8    0.00    0.16
  11  -5  -9    0.33    0.13
  11  -5  -9    0.35    0.21
  12  -5 -10    0.32    0.14
   9   4 -10    0.43    0.22
   9   4 -10    0.69    0.15
   8   4  -9    0.19    0.11
   8   4  -9    0.08    0.08
   8   4  -9    0.34    0.19
   7   4  -8    1.84    0.27
   7   4  -8    2.13    0.18
   7   4  -8    1.84    0.19
   6   4  -7    4.02    0.37
   6   4  -7    3.35    0.22
   6   4  -7    3.43    0.23
   6   4  -7    3.27    0.25
  -5  -4   6    1.14    0.13
  -5  -4   6    0.61    0.16
   5   4  -6    0.83    0.11
   5   4  -6    0.56    0.17
   5   4  -6    0.63    0.16
   5   4  -6    0.56    0.11
   5   4  -6    0.77    0.09
  -4  -4   5    2.84    0.27
  -4  -4   5    2.80    0.26
  -4  -4   5    2.77    0.21
   4   4  -5    2.97    0.17
   4   4  -5    3.09    0.19
   4   4  -5    2.69    0.26
   4   4  -5    2.92    0.20
   4   4  -5    2.73    0.27
  -3  -4   4   16.24    0.86
  -3  -4   4   17.15    0.74
  -3  -4   4   17.14    0.83
   3   4  -4   16.51    0.83
   3   4  -4   17.02    0.69
   3   4  -4   15.54    0.82
   3   4  -4   17.75    0.68
   3   4  -4   16.73    0.70
  -2  -4   3   11.75    0.51
  -2  -4   3   11.31    0.57
  -2  -4   3   10.48    0.58
   2   4  -3   11.29    0.48
   2   4  -3   11.04    0.57
   2   4  -3   11.44    0.48
   2   4  -3   10.87    0.58
  -1  -4   2    0.24    0.07
  -1  -4   2    0.36    0.07
   1   4  -2    0.27    0.07
   1   4  -2    0.35    0.09
   1   4  -2    0.33    0.05
   0  -4   1   21.09    1.02
   0  -4   1   21.12    0.89
   0   4  -1   21.32    0.84
   0   4  -1   21.76    0.83
   0   4  -1   21.33    0.97
   0   4  -1   20.36    0.96
   0   4  -1   21.83    1.02
   1  -4   0    2.48    0.15
   1  -4   0    2.29    0.13
   1  -4   0    2.43    0.16
  -1   4   0    2.70    0.12
  -1   4   0    2.46    0.16
  -1   4   0    2.74    0.14
  -1   4   0    2.35    0.16
   2  -4  -1   25.75    0.99
   2  -4  -1   26.18    1.05
  -2   4   1   24.60    0.97
  -2   4   1   25.00    1.13
  -2   4   1   25.47    0.99
   3  -4  -2  130.26    4.90
  -3   4   2  130.46    4.90
  -3   4   2  128.89    4.88
   4  -4  -3   23.50    0.96
   4  -4  -3   25.58    0.93
   4  -4  -3   24.12    1.10
  -4   4   3   23.35    0.94
   5  -4  -4    6.19    0.30
   5  -4  -4    6.09    0.37
   5  -4  -4    6.47    0.27
  -5   4   4    5.84    0.27
   6  -4  -5   16.05    0.63
   6  -4  -5   15.69    0.79
   6  -4  -5   15.33    0.67
  -6   4   5   16.18    0.63
   7  -4  -6    3.74    0.23
   7  -4  -6    3.75    0.19
   7  -4  -6    3.40    0.30
  -7   4   6    3.90    0.19
   8  -4  -7    2.08    0.18
   8  -4  -7    1.58    0.22
   9  -4  -8    1.93    0.25
   9  -4  -8    1.85    0.18
  10  -4  -9    0.23    0.11
  10  -4  -9    0.10    0.17
  11  -4 -10    0.06    0.10
  10   3 -10    0.02    0.12
  10   3 -10    0.05    0.11
  10   3 -10   -0.05    0.21
   9   3  -9    0.27    0.13
   9   3  -9    0.27    0.21
   9   3  -9    0.37    0.11
   8   3  -8    0.30    0.19
   8   3  -8    0.23    0.11
   8   3  -8    0.37    0.10
   7   3  -7    0.20    0.08
   7   3  -7    0.23    0.17
   7   3  -7    0.11    0.09
   6   3  -6    0.48    0.10
   6   3  -6    0.29    0.08
   6   3  -6    0.27    0.15
   6   3  -6    0.14    0.07
  -5  -3   5   17.92    0.76
  -5  -3   5   17.47    0.90
   5   3  -5   17.66    0.73
   5   3  -5   17.21    0.90
   5   3  -5   17.76    0.75
   5   3  -5   18.16    0.90
   5   3  -5   18.29    0.73
  -4  -3   4    4.18    0.31
  -4  -3   4    4.52    0.24
   4   3  -4    4.50    0.22
   4   3  -4    4.39    0.22
   4   3  -4    4.09    0.31
   4   3  -4    4.45    0.24
   4   3  -4    4.42    0.31
  -3  -3   3   -0.03    0.08
  -3  -3   3   -0.09    0.05
   3   3  -3    0.05    0.09
   3   3  -3    0.01    0.04
   3   3  -3    0.01    0.08
   3   3  -3    0.06    0.04
   3   3  -3    0.01    0.04
  -2  -3   2    6.51    0.36
  -2  -3   2    6.61    0.31
  -2  -3   2    6.92    0.36
   2   3  -2    6.46    0.29
   2   3  -2    6.66    0.36
   2   3  -2    6.74    0.29
   2   3  -2    6.13    0.28
   2   3  -2    6.73    0.37
  -1  -3   1    5.76    0.25
  -1  -3   1    5.08    0.28
  -1  -3   1    5.15    0.29
   1   3  -1    5.59    0.24
   1   3  -1    5.32    0.30
   1   3  -1    5.44    0.24
   1   3  -1    4.96    0.29
   0  -3   0    2.25    0.14
   0  -3   0    2.43    0.14
   0   3   0    2.15    0.15
   0   3   0    2.31    0.15
   0   3   0    2.15    0.14
   0   3   0    2.50    0.12
   0   3   0    2.71    0.13
   1  -3  -1    0.91    0.08
  -1   3   1    0.90    0.06
  -1   3   1    0.95    0.07
  -1   3   1    0.85    0.08
  -1   3   1    1.04    0.07
   2  -3  -2    4.02    0.19
  -2   3   2    3.76    0.17
  -2   3   2    3.88    0.21
  -2   3   2    4.07    0.18
   3  -3  -3   15.74    0.60
   3  -3  -3   15.42    0.70
   3  -3  -3   14.82    0.61
  -3   3   3   14.26    0.59
  -3   3   3   14.88    0.59
   4  -3  -4    0.22    0.05
   4  -3  -4    0.31    0.05
   4  -3  -4    0.28    0.08
  -4   3   4    0.24    0.04
   5  -3  -5    9.83    0.44
   5  -3  -5    9.80    0.42
   5  -3  -5    9.73    0.51
  -5   3   5   10.19    0.41
   6  -3  -6    3.16    0.18
   6  -3  -6    2.75    0.19
   6  -3  -6    2.85    0.25
  -6   3   6    2.98    0.16
   7  -3  -7    3.23    0.20
   7  -3  -7    2.98    0.29
   7  -3  -7    3.17    0.22
  -7   3   7    3.24    0.17
   8  -3  -8    2.76    0.30
   8  -3  -8    3.16    0.23
   8  -3  -8    2.94    0.20
  -8   3   8    2.53    0.27
   9  -3  -9    0.31    0.17
   9  -3  -9    0.48    0.12
  10  -3 -10    0.30    0.12
  11  -3 -11    0.10    0.12
  10   2  -9    0.23    0.11
  10   2  -9    0.39    0.22
  10   2  -9    0.22    0.11
   9   2  -8    1.73    0.29
   9   2  -8    2.02    0.19
   9   2  -8    1.66    0.18
   8   2  -7    3.17    0.23
   8   2  -7    3.51    0.35
   8   2  -7    3.17    0.24
   7   2  -6    0.97    0.20
   7   2  -6    0.78    0.11
   7   2  -6    0.73    0.11
  -6  -2   5   -0.05    0.12
   6   2  -5    0.01    0.04
   6   2  -5   -0.04    0.04
   6   2  -5   -0.04    0.05
   6   2  -5   -0.19    0.10
  -5  -2   4    0.09    0.11
  -5  -2   4   -0.02    0.04
   5   2  -4    0.05    0.04
   5   2  -4    0.06    0.04
   5   2  -4    0.10    0.10
   5   2  -4   -0.01    0.05
   5   2  -4    0.22    0.10
  -4  -2   3    6.75    0.40
  -4  -2   3    6.66    0.31
   4   2  -3    6.81    0.31
   4   2  -3    6.47    0.29
   4   2  -3    7.13    0.40
   4   2  -3    6.99    0.40
   4   2  -3    6.41    0.31
  -3  -2   2   94.16    3.78
  -3  -2   2   96.17    4.14
   3   2  -2   95.60    4.12
   3   2  -2   94.71    4.14
   3   2  -2   94.27    3.60
   3   2  -2   93.67    3.60
   3   2  -2   97.28    3.60
  -2  -2   1   12.12    0.47
  -2  -2   1   11.29    0.49
  -2  -2   1   11.49    0.57
   2   2  -1   12.19    0.47
   2   2  -1   11.57    0.56
   2   2  -1   10.72    0.46
   2   2  -1   11.95    0.47
   2   2  -1   11.75    0.57
  -1  -2   0    8.60    0.43
  -1  -2   0    8.51    0.43
  -1  -2   0    9.11    0.36
   1   2   0    8.69    0.35
   1   2   0    9.31    0.36
   1   2   0    8.44    0.43
   1   2   0    8.42    0.42
   0  -2  -1   22.24    1.05
   0  -2  -1   23.28    1.12
   0  -2  -1   26.38    0.93
   0   2   1   22.93    1.06
   0   2   1   26.61    0.93
   0   2   1   24.26    1.12
   0   2   1   22.25    1.05
   0   2   1   23.63    0.92
   1  -2  -2    2.53    0.14
   1  -2  -2    2.90    0.13
  -1   2   2    2.18    0.13
  -1   2   2    2.40    0.12
  -1   2   2    2.57    0.12
   2  -2  -3    3.33    0.16
   2  -2  -3    3.34    0.19
   2  -2  -3    3.31    0.18
  -2   2   3    3.45    0.15
  -2   2   3    3.39    0.16
   3  -2  -4   43.04    1.58
   3  -2  -4   39.45    1.58
   3  -2  -4   41.33    1.79
  -3   2   4   39.80    1.57
   4  -2  -5    4.27    0.22
   4  -2  -5    4.03    0.26
   4  -2  -5    4.60    0.22
  -4   2   5    4.44    0.20
   5  -2  -6    1.00    0.13
   5  -2  -6    0.99    0.10
   5  -2  -6    0.87    0.10
  -5   2   6    1.03    0.09
   6  -2  -7    7.86    0.46
   6  -2  -7    7.74    0.38
   6  -2  -7    8.46    0.38
  -6   2   7    7.51    0.44
  -6   2   7    8.30    0.35
   7  -2  -8    0.69    0.11
   7  -2  -8    0.41    0.10
   7  -2  -8    0.68    0.16
  -7   2   8    0.39    0.07
  -7   2   8    0.47    0.14
   8  -2  -9    0.12    0.14
   8  -2  -9    0.24    0.10
   8  -2  -9    0.25    0.10
   9  -2 -10    0.18    0.11
  10  -2 -11    0.20    0.12
  11   1  -9    0.01    0.10
  11   1  -9   -0.06    0.20
  10   1  -8    0.00    0.20
  10   1  -8    0.01    0.09
  10   1  -8   -0.04    0.09
   9   1  -7    1.92    0.29
   9   1  -7    1.72    0.17
   9   1  -7    1.73    0.17
   8   1  -6    0.71    0.20
   8   1  -6    0.44    0.10
   8   1  -6    0.34    0.09
   7   1  -5    0.15    0.06
   7   1  -5    0.18    0.07
   7   1  -5    0.02    0.13
  -6  -1   4    2.04    0.23
   6   1  -4    1.78    0.14
   6   1  -4    2.02    0.11
   6   1  -4    2.35    0.15
   6   1  -4    2.40    0.25
  -5  -1   3    3.87    0.28
  -5  -1   3    3.91    0.19
   5   1  -3    4.05    0.29
   5   1  -3    3.55    0.19
   5   1  -3    3.61    0.20
   5   1  -3    3.32    0.17
  -4  -1   2    6.76    0.28
  -4  -1   2    6.76    0.38
  -4  -1   2    6.64    0.28
   4   1  -2    6.57    0.38
   4   1  -2    6.41    0.29
   4   1  -2    6.67    0.30
   4   1  -2    6.87    0.39
   4   1  -2    6.45    0.27
  -3  -1   1    0.32    0.08
  -3  -1   1    0.05    0.03
   3   1  -1    0.15    0.07
   3   1  -1    0.02    0.02
   3   1  -1    0.01    0.03
   3   1  -1    0.11    0.07
   3   1  -1    0.06    0.02
  -2  -1   0   10.80    0.40
  -2  -1   0    9.97    0.49
   2   1   0    9.40    0.48
   2   1   0    9.67    0.40
   2   1   0   10.62    0.49
   2   1   0    9.53    0.40
  -1  -1  -1    2.53    0.11
  -1  -1  -1    2.21    0.15
   1   1   1    2.43    0.11
   1   1   1    2.14    0.15
   1   1   1    2.27    0.15
   1   1   1    2.50    0.11
   0  -1  -2   66.24    2.93
   0  -1  -2   68.25    2.58
   0   1   2   72.73    2.94
   0   1   2   64.95    2.58
   1  -1  -3    1.57    0.09
   1  -1  -3    1.75    0.12
  -1   1   3    1.48    0.09
  -1   1   3    1.49    0.09
   2  -1  -4    0.30    0.05
   2  -1  -4    0.36    0.06
   2  -1  -4    0.42    0.06
  -2   1   4    0.49    0.05
  -2   1   4    0.37    0.05
   3  -1  -5   45.70    2.03
   3  -1  -5   48.67    1.80
   3  -1  -5   46.26    1.80
  -3   1   5   46.30    1.79
   4  -1  -6    9.44    0.48
   4  -1  -6    9.99    0.43
   4  -1  -6    9.62    0.43
  -4   1   6    9.97    0.41
  -4   1   6    9.17    0.47
   5  -1  -7    1.44    0.14
   5  -1  -7    1.43    0.13
   5  -1  -7    1.56    0.16
   5  -1  -7    1.53    0.13
  -5   1   7    1.31    0.14
  -5   1   7    1.54    0.12
   6  -1  -8    2.28    0.21
   6  -1  -8    1.73    0.16
   6  -1  -8    2.21    0.18
   6  -1  -8    2.33    0.20
  -6   1   8    1.88    0.20
  -6   1   8    1.94    0.14
   7  -1  -9    2.46    0.25
   7  -1  -9    1.80    0.18
   7  -1  -9    2.35    0.19
   8  -1 -10    0.09    0.09
   8  -1 -10   -0.05    0.10
   9  -1 -11   -0.04    0.09
   9  -1 -11    0.11    0.11
  10  -1 -12    0.34    0.13
  11   0  -8    0.14    0.22
  11   0  -8   -0.10    0.09
  10   0  -7    0.21    0.09
  10   0  -7    0.20    0.10
  10   0  -7    0.37    0.21
   9   0  -6   -0.08    0.16
   9   0  -6    0.13    0.08
   9   0  -6    0.07    0.09
   8   0  -5    1.11    0.12
   8   0  -5    1.11    0.21
   8   0  -5    0.92    0.11
  -7   0   4    1.94    0.23
   7   0  -4    2.09    0.24
   7   0  -4    1.99    0.15
   7   0  -4    1.72    0.15
  -6   0   3   14.89    0.78
   6   0  -3   14.85    0.64
   6   0  -3   15.19    0.62
   6   0  -3   15.68    0.78
  -5   0   2    6.46    0.40
  -5   0   2    7.10    0.28
   5   0  -2    6.56    0.40
   5   0  -2    6.94    0.27
   5   0  -2    6.57    0.31
   5   0  -2    6.68    0.30
  -4   0   1    5.62    0.34
  -4   0   1    6.26    0.24
   4   0  -1    5.24    0.26
   4   0  -1    5.58    0.34
   4   0  -1    5.90    0.25
   4   0  -1    5.92    0.24
  -3   0   0    0.22    0.07
   3   0   0    0.22    0.07
   3   0   0    0.22    0.03
   3   0   0    0.17    0.04
   3   0   0    0.24    0.03
  -2   0  -1   10.13    0.50
  -2   0  -1   11.25    0.42
   2   0   1    9.08    0.49
   2   0   1   10.68    0.41
   2   0   1   10.89    0.42
  -1   0  -2   44.42    1.73
  -1   0  -2   40.98    1.52
  -1   0  -2   36.64    1.84
   1   0   2   43.61    1.72
   1   0   2   36.69    1.51
   1   0   2   36.12    1.51
   0   0  -3  174.28    6.44
   0   0  -3  191.18    7.53
   0   0  -3  167.47    6.45
   0   0   3  161.10    6.45
   0   0   3  171.48    7.89
   0   0   3  163.90    6.44
   1   0  -4  151.16    5.63
   1   0  -4  149.34    5.61
  -1   0   4  144.18    5.61
  -1   0   4  151.57    5.63
   2   0  -5    2.44    0.17
   2   0  -5    2.81    0.16
  -2   0   5    2.48    0.14
  -2   0   5    2.38    0.15
   3   0  -6   42.48    1.66
   3   0  -6   43.38    1.88
   3   0  -6   43.23    1.68
  -3   0   6   41.31    1.87
  -3   0   6   44.47    1.66
   4   0  -7    0.03    0.05
   4   0  -7    0.07    0.07
   4   0  -7   -0.18    0.06
   4   0  -7   -0.08    0.06
  -4   0   7   -0.06    0.04
  -4   0   7   -0.06    0.06
   5   0  -8    8.06    0.38
   5   0  -8    8.02    0.39
   5   0  -8    7.79    0.37
   5   0  -8    7.92    0.44
  -5   0   8    7.75    0.36
  -5   0   8    6.86    0.41
   6   0  -9    4.45    0.28
   6   0  -9    4.31    0.34
   6   0  -9    4.39    0.27
   6   0  -9    4.62    0.29
  -6   0   9    4.34    0.31
   7   0 -10   -0.16    0.10
   7   0 -10    0.05    0.13
   7   0 -10    0.03    0.08
   8   0 -11   -0.04    0.09
   8   0 -11   -0.14    0.10
   9   0 -12   -0.05    0.10
   9   0 -12   -0.04    0.11
  12  -1  -8   -0.07    0.10
  12  -1  -8    0.11    0.23
  11  -1  -7    0.43    0.11
  11  -1  -7    0.28    0.22
  10  -1  -6    0.03    0.07
  10  -1  -6    0.08    0.19
  10  -1  -6   -0.07    0.08
   9  -1  -5    0.04    0.16
   9  -1  -5    0.14    0.07
   9  -1  -5    0.05    0.07
   8  -1  -4    0.25    0.15
   8  -1  -4    0.26    0.08
   8  -1  -4    0.51    0.07
  -7   1   3    0.03    0.11
   7  -1  -3   -0.05    0.05
   7  -1  -3   -0.02    0.04
   7  -1  -3   -0.02    0.11
  -6   1   2    0.42    0.12
   6  -1  -2    0.35    0.05
   6  -1  -2    0.51    0.13
   6  -1  -2    0.41    0.07
  -5   1   1   53.48    2.46
   5  -1  -1   56.28    2.45
   5  -1  -1   53.24    2.12
   5  -1  -1   57.95    2.11
  -4   1   0    0.38    0.03
   4  -1   0    0.45    0.05
   4  -1   0    0.40    0.04
   4  -1   0    0.32    0.05
   4  -1   0    0.26    0.09
   4  -1   0    0.41    0.04
  -3   1  -1   26.26    1.01
   3  -1   1   27.61    1.01
   3  -1   1   24.67    1.02
   3  -1   1   24.77    1.18
   3  -1   1   25.78    1.01
   3  -1   1   28.70    1.08
  -2   1  -2   56.59    2.67
  -2   1  -2   59.69    2.19
   2  -1   2   56.69    2.19
   2  -1   2   56.40    2.18
   2  -1   2   57.46    2.31
   2  -1   2   58.19    2.49
  -1   1  -3   42.51    2.07
   1  -1   3   43.40    2.07
   1  -1   3   44.76    1.81
   1  -1   3   46.07    1.71
   1  -1   3   45.88    1.70
   0   1  -4    3.06    0.15
   0   1  -4    2.91    0.18
   0   1  -4    2.97    0.18
   0   1  -4    2.78    0.16
   0  -1   4    2.87    0.15
   0  -1   4    2.69    0.18
   0  -1   4    3.15    0.18
   0  -1   4    3.02    0.16
   1   1  -5  127.50    5.01
   1   1  -5  109.32    4.40
   1   1  -5  112.01    4.38
   1   1  -5  123.54    4.97
  -1  -1   5  110.63    4.40
  -1  -1   5  110.12    4.64
  -1  -1   5  119.35    5.37
   2   1  -6   20.97    0.86
   2   1  -6   20.63    0.89
   2   1  -6   22.46    0.97
   2   1  -6   21.32    0.97
   2   1  -6   21.78    0.89
  -2  -1   6   21.57    0.94
  -2  -1   6   21.03    0.87
  -2  -1   6   23.40    0.96
  -2  -1   6   22.88    1.08
   3   1  -7   24.35    0.96
   3   1  -7   23.43    0.93
   3   1  -7   22.96    0.96
   3   1  -7   23.20    1.06
  -3  -1   7   23.20    0.94
  -3  -1   7   23.36    1.04
  -3  -1   7   22.92    1.01
   4   1  -8    0.51    0.08
   4   1  -8    0.43    0.10
   4   1  -8    0.51    0.11
   4   1  -8    0.55    0.12
  -4  -1   8    0.41    0.10
  -4  -1   8    0.49    0.09
   5   1  -9    3.00    0.24
   5   1  -9    2.68    0.20
   5   1  -9    3.05    0.27
   5   1  -9    3.22    0.23
  -5  -1   9    2.76    0.23
   6   1 -10    2.34    0.21
   6   1 -10    2.28    0.20
   6   1 -10    2.47    0.22
   6   1 -10    2.33    0.25
   7   1 -11    1.27    0.17
   7   1 -11    1.26    0.15
   8   1 -12    0.16    0.10
   8   1 -12    0.01    0.12
   9   1 -13   -0.17    0.11
   9   1 -13   -0.03    0.10
  12  -2  -7    0.07    0.10
  12  -2  -7   -0.18    0.20
  11  -2  -6    0.31    0.11
  11  -2  -6    0.18    0.21
  10  -2  -5    0.83    0.25
  10  -2  -5    0.83    0.13
   9  -2  -4    0.36    0.18
   9  -2  -4    0.16    0.08
   9  -2  -4    0.24    0.07
   8  -2  -3    0.38    0.08
   8  -2  -3    0.43    0.07
   8  -2  -3    0.45    0.16
  -7   2   2    8.82    0.52
   7  -2  -2    7.94    0.39
   7  -2  -2    8.43    0.36
   7  -2  -2    8.17    0.51
   6  -2  -1   10.15    0.48
   6  -2  -1   10.98    0.61
   6  -2  -1   12.80    0.47
   6  -2  -1   10.89    0.46
  -5   2   0   -0.04    0.04
  -5   2   0    0.03    0.03
   5  -2   0    0.07    0.05
   5  -2   0    0.10    0.09
   5  -2   0    0.06    0.04
   5  -2   0    0.06    0.03
   5  -2   0    0.06    0.03
  -4   2  -1    5.55    0.26
  -4   2  -1    5.89    0.25
   4  -2   1    5.69    0.33
   4  -2   1    5.78    0.26
   4  -2   1    6.34    0.25
   4  -2   1    6.13    0.28
   4  -2   1    5.40    0.25
  -3   2  -2    3.00    0.17
   3  -2   2    3.26    0.18
   3  -2   2    3.24    0.22
   3  -2   2    3.15    0.15
   3  -2   2    3.33    0.16
  -2   2  -3   56.36    1.90
  -2   2  -3   47.41    2.29
   2  -2   3   46.26    2.29
   2  -2   3   50.53    2.00
   2  -2   3   46.40    1.87
   2  -2   3   47.31    2.14
   2  -2   3   49.50    1.88
  -1   2  -4    6.41    0.36
  -1   2  -4    7.04    0.32
  -1   2  -4    7.02    0.33
   1  -2   4    7.01    0.31
   1  -2   4    6.83    0.30
   1  -2   4    6.90    0.34
   1  -2   4    6.72    0.36
   0   2  -5  173.36    6.69
   0   2  -5  182.88    7.53
   0   2  -5  179.49    8.14
   0   2  -5  174.47    6.63
   0   2  -5  168.33    6.66
   0  -2   5  181.70    8.14
   0  -2   5  177.22    6.67
   0  -2   5  174.13    7.03
   1   2  -6    7.86    0.39
   1   2  -6    8.02    0.35
   1   2  -6    7.21    0.38
   1   2  -6    8.17    0.39
   1   2  -6    8.16    0.39
  -1  -2   6    8.58    0.45
  -1  -2   6    8.38    0.37
  -1  -2   6    8.18    0.41
   2   2  -7   24.13    0.99
   2   2  -7   25.25    1.08
   2   2  -7   23.15    0.95
   2   2  -7   24.65    1.08
   2   2  -7   24.34    0.99
  -2  -2   7   23.09    1.04
  -2  -2   7   23.46    0.97
  -2  -2   7   23.73    1.19
   3   2  -8   13.23    0.66
   3   2  -8   14.01    0.62
   3   2  -8   13.95    0.67
   3   2  -8   13.58    0.58
   3   2  -8   14.19    0.62
  -3  -2   8   13.33    0.74
  -3  -2   8   14.27    0.65
  -3  -2   8   14.26    0.66
  -3  -2   8   14.25    0.60
   4   2  -9   11.00    0.46
   4   2  -9   10.43    0.54
   4   2  -9   10.32    0.50
   4   2  -9   11.26    0.50
  -4  -2   9    9.62    0.51
  -4  -2   9   10.25    0.52
  -4  -2   9    8.96    0.59
   5   2 -10    5.68    0.35
   5   2 -10    5.32    0.40
   5   2 -10    5.57    0.31
   5   2 -10    5.52    0.34
   6   2 -11    0.08    0.11
   6   2 -11    0.22    0.11
   6   2 -11    0.05    0.08
   7   2 -12    0.30    0.13
   7   2 -12    0.09    0.09
   8   2 -13   -0.07    0.12
   8   2 -13    0.12    0.10
  12  -3  -6    0.37    0.23
  12  -3  -6    0.02    0.09
  11  -3  -5    1.89    0.31
  11  -3  -5    1.66    0.18
  10  -3  -4   -0.13    0.16
  10  -3  -4    0.03    0.07
   9  -3  -3   -0.12    0.14
   9  -3  -3    0.03    0.06
   8  -3  -2    6.66    0.35
   8  -3  -2    7.83    0.49
   8  -3  -2    7.27    0.32
   7  -3  -1    2.92    0.15
   7  -3  -1    3.09    0.17
   7  -3  -1    2.61    0.18
   7  -3  -1    2.73    0.28
  -6   3   0    2.82    0.15
  -6   3   0    3.15    0.14
   6  -3   0    2.55    0.26
   6  -3   0    3.05    0.18
   6  -3   0    2.69    0.17
   6  -3   0    2.96    0.15
   5  -3   1    1.49    0.11
   5  -3   1    1.66    0.14
   5  -3   1    1.86    0.18
   5  -3   1    1.60    0.11
  -4   3  -2   20.15    0.81
   4  -3   2   20.35    0.79
   4  -3   2   19.89    0.85
   4  -3   2   19.46    0.79
   4  -3   2   19.88    0.94
   4  -3   2   20.22    0.79
  -3   3  -3   26.47    1.27
  -3   3  -3   25.89    1.04
  -3   3  -3   26.33    1.05
   3  -3   3   26.45    1.20
   3  -3   3   26.37    1.03
   3  -3   3   27.15    1.04
   3  -3   3   25.85    1.11
  -2   3  -4    0.11    0.06
  -2   3  -4    0.05    0.05
   2  -3   4    0.04    0.04
   2  -3   4    0.09    0.06
   2  -3   4    0.04    0.04
   2  -3   4    0.07    0.06
   2  -3   4   -0.08    0.04
  -1   3  -5    1.35    0.11
  -1   3  -5    1.57    0.14
  -1   3  -5    1.20    0.11
  -1   3  -5    1.67    0.15
  -1   3  -5    1.68    0.15
   1  -3   5    1.61    0.14
   1  -3   5    1.63    0.12
   1  -3   5    1.61    0.16
   0   3  -6    9.24    0.44
   0   3  -6    9.65    0.45
   0   3  -6   10.13    0.52
   0   3  -6    9.39    0.40
   0   3  -6    9.68    0.45
   0   3  -6    8.19    0.43
   0  -3   6   10.06    0.51
   0  -3   6    9.26    0.42
   0  -3   6    8.91    0.47
   1   3  -7   17.47    0.77
   1   3  -7   18.76    0.83
   1   3  -7   18.00    0.78
   1   3  -7   18.54    0.73
   1   3  -7   18.40    0.83
  -1  -3   7   17.96    0.82
  -1  -3   7   17.25    0.75
  -1  -3   7   18.87    0.93
   2   3  -8    8.13    0.40
   2   3  -8    7.27    0.39
   2   3  -8    7.57    0.34
   2   3  -8    7.58    0.41
   2   3  -8    7.48    0.39
  -2  -3   8    7.09    0.41
  -2  -3   8    7.22    0.45
   3   3  -9    2.65    0.17
   3   3  -9    2.38    0.24
   3   3  -9    2.54    0.22
   3   3  -9    2.91    0.22
   3   3  -9    2.55    0.23
  -3  -3   9    2.28    0.24
  -3  -3   9    2.93    0.25
   4   3 -10   22.19    0.96
   4   3 -10   22.29    0.91
   4   3 -10   21.85    1.05
   4   3 -10   22.51    0.96
  -4  -3  10   21.83    1.00
   5   3 -11    0.21    0.09
   5   3 -11    0.35    0.14
  -5  -3  11    0.95    0.16
   6   3 -12    0.45    0.15
   6   3 -12    0.38    0.11
   7   3 -13   -0.07    0.12
  13  -4  -6   -0.08    0.22
  13  -4  -6    0.07    0.10
  12  -4  -5   -0.01    0.20
  12  -4  -5    0.15    0.10
  11  -4  -4    0.07    0.08
  11  -4  -4    0.02    0.18
  10  -4  -3    0.02    0.17
  10  -4  -3    0.19    0.09
   9  -4  -2    0.56    0.19
   9  -4  -2    0.84    0.11
   8  -4  -1    0.12    0.14
   8  -4  -1    0.20    0.07
   8  -4  -1    0.23    0.05
  -7   4   0    6.52    0.29
  -7   4   0    6.84    0.28
   7  -4   0    6.09    0.43
   7  -4   0    6.72    0.29
   7  -4   0    6.44    0.32
   7  -4   0    6.82    0.34
  -6   4  -1    0.49    0.07
   6  -4   1    0.50    0.13
   6  -4   1    0.44    0.09
   6  -4   1    0.38    0.05
   6  -4   1    0.45    0.07
  -5   4  -2    3.72    0.21
   5  -4   2    4.03    0.20
   5  -4   2    3.77    0.19
   5  -4   2    4.05    0.25
   5  -4   2    3.65    0.28
  -4   4  -3   42.83    1.70
  -4   4  -3   45.18    2.08
  -4   4  -3   43.44    1.71
   4  -4   3   45.45    1.81
   4  -4   3   40.13    1.95
   4  -4   3   45.25    1.68
  -3   4  -4   11.89    0.63
  -3   4  -4   11.90    0.52
  -3   4  -4   12.13    0.53
   3  -4   4   11.76    0.60
   3  -4   4   11.82    0.56
  -2   4  -5   21.94    1.07
  -2   4  -5   22.41    0.97
  -2   4  -5   20.98    0.88
  -2   4  -5   20.79    0.89
   2  -4   5   21.63    0.95
   2  -4   5   20.75    1.06
  -1   4  -6    0.14    0.05
  -1   4  -6    0.11    0.07
  -1   4  -6    0.11    0.07
  -1   4  -6    0.13    0.06
  -1   4  -6    0.01    0.07
   1  -4   6    0.10    0.09
   1  -4   6    0.16    0.07
   0   4  -7   24.90    1.09
   0   4  -7   25.28    1.09
   0   4  -7   24.22    1.20
   0   4  -7   23.38    1.00
   0   4  -7   23.92    0.99
   0   4  -7   24.37    0.94
   0  -4   7   22.85    1.19
   0  -4   7   22.59    1.06
   1   4  -8    6.51    0.37
   1   4  -8    6.86    0.38
   1   4  -8    7.01    0.31
   1   4  -8    6.81    0.38
   1   4  -8    7.30    0.38
  -1  -4   8    7.11    0.43
  -1  -4   8    6.89    0.40
   2   4  -9    1.60    0.18
   2   4  -9    2.03    0.14
   2   4  -9    1.78    0.18
   2   4  -9    1.65    0.19
   2   4  -9    1.82    0.19
  -2  -4   9    1.68    0.21
  -2  -4   9    1.81    0.20
   3   4 -10    7.57    0.46
   3   4 -10    7.74    0.43
   3   4 -10    7.99    0.44
   3   4 -10    7.89    0.37
  -3  -4  10    7.84    0.46
   4   4 -11    5.94    0.36
   4   4 -11    5.83    0.36
   4   4 -11    5.64    0.30
  -4  -4  11    5.23    0.37
   5   4 -12    1.20    0.18
   5   4 -12    1.45    0.18
  -5  -4  12    1.10    0.19
   6   4 -13    0.34    0.14
   7   4 -14    0.39    0.16
  13  -5  -5    0.24    0.12
  13  -5  -5    0.44    0.26
  12  -5  -4    0.30    0.11
  12  -5  -4    0.05    0.20
  11  -5  -3    0.11    0.18
  11  -5  -3    0.03    0.08
  10  -5  -2    0.08    0.07
  10  -5  -2    0.07    0.16
   9  -5  -1    2.88    0.31
   9  -5  -1    2.99    0.21
   8  -5   0    1.53    0.14
   8  -5   0    1.76    0.23
   8  -5   0    1.82    0.17
  -7   5  -1    5.76    0.26
   7  -5   1    5.59    0.39
   7  -5   1    5.27    0.31
   7  -5   1    4.76    0.24
   7  -5   1    5.21    0.27
  -6   5  -2    0.92    0.10
  -6   5  -2    0.80    0.10
   6  -5   2    1.05    0.10
   6  -5   2    1.17    0.14
   6  -5   2    1.00    0.17
   6  -5   2    0.97    0.08
  -5   5  -3    0.08    0.08
  -5   5  -3    0.17    0.07
  -5   5  -3    0.15    0.08
   5  -5   3    0.35    0.06
   5  -5   3    0.42    0.12
   5  -5   3    0.12    0.09
   5  -5   3    0.28    0.05
  -4   5  -4   32.09    1.48
  -4   5  -4   29.09    1.21
  -4   5  -4   29.89    1.20
   4  -5   4   29.76    1.29
   4  -5   4   29.77    1.39
  -3   5  -5    6.64    0.41
  -3   5  -5    6.46    0.33
  -3   5  -5    6.99    0.35
   3  -5   5    6.69    0.40
   3  -5   5    6.26    0.37
  -2   5  -6    0.50    0.10
  -2   5  -6    0.48    0.07
  -2   5  -6    0.45    0.11
  -2   5  -6    0.49    0.09
  -2   5  -6    0.21    0.09
   2  -5   6    0.43    0.10
   2  -5   6    0.30    0.11
  -1   5  -7   25.41    1.14
  -1   5  -7   26.30    1.26
  -1   5  -7   24.58    1.03
  -1   5  -7   25.32    0.97
  -1   5  -7   24.56    1.05
   1  -5   7   23.25    1.11
   1  -5   7   24.82    1.25
   0   5  -8    7.09    0.38
   0   5  -8    6.77    0.29
   0   5  -8    6.38    0.36
   0   5  -8    6.58    0.37
   0   5  -8    6.36    0.37
   0  -5   8    6.00    0.40
   0  -5   8    6.12    0.42
   1   5  -9   21.43    0.95
   1   5  -9   23.08    1.04
   1   5  -9   22.43    1.04
   1   5  -9   21.97    0.94
  -1  -5   9   21.09    1.02
   2   5 -10    8.70    0.50
   2   5 -10    8.91    0.47
   2   5 -10    8.12    0.46
  -2  -5  10    8.44    0.50
   3   5 -11    1.13    0.17
   3   5 -11    1.18    0.17
  -3  -5  11    1.09    0.20
   4   5 -12    0.75    0.15
   4   5 -12    0.61    0.15
  -4  -5  12    0.61    0.17
   5   5 -13   -0.08    0.12
   5   5 -13   -0.06    0.12
  -5  -5  13    0.23    0.14
   6   5 -14    0.01    0.14
  13  -6  -4    0.18    0.12
  13  -6  -4    0.26    0.24
  12  -6  -3   -0.10    0.19
  12  -6  -3    0.01    0.09
  11  -6  -2   -0.14    0.16
  11  -6  -2    0.00    0.08
  10  -6  -1    0.08    0.07
  10  -6  -1   -0.09    0.15
   9  -6   0    6.33    0.47
   9  -6   0    6.14    0.33
  -8   6  -1   16.27    0.65
   8  -6   1   15.31    0.67
   8  -6   1   15.70    0.73
   8  -6   1   15.27    0.85
  -7   6  -2   27.69    1.11
  -7   6  -2   28.33    1.11
   7  -6   2   27.59    1.08
   7  -6   2   26.77    1.11
   7  -6   2   29.62    1.21
   7  -6   2   26.62    1.34
  -6   6  -3    0.95    0.12
  -6   6  -3    1.13    0.12
   6  -6   3    1.12    0.16
   6  -6   3    0.94    0.09
   6  -6   3    0.88    0.17
  -5   6  -4    1.06    0.15
  -5   6  -4    0.59    0.11
  -5   6  -4    0.89    0.13
   5  -6   4    0.70    0.14
   5  -6   4    0.99    0.17
  -4   6  -5    0.01    0.08
  -4   6  -5   -0.01    0.08
  -4   6  -5    0.08    0.09
   4  -6   5    0.04    0.10
  -3   6  -6    2.25    0.22
  -3   6  -6    2.73    0.22
  -3   6  -6    2.99    0.25
  -3   6  -6    2.55    0.22
   3  -6   6    3.21    0.26
   3  -6   6    2.86    0.24
  -2   6  -7   24.25    1.02
  -2   6  -7   26.43    1.13
  -2   6  -7   23.21    1.03
   2  -6   7   24.52    1.24
   2  -6   7   23.33    1.11
  -1   6  -8    1.70    0.19
  -1   6  -8    1.84    0.18
  -1   6  -8    2.07    0.19
   1  -6   8    1.72    0.20
   1  -6   8    1.98    0.23
   0   6  -9    0.10    0.11
   0   6  -9    0.10    0.13
   0   6  -9   -0.06    0.11
   0   6  -9    0.10    0.11
   0  -6   9    0.14    0.14
   1   6 -10   18.06    0.89
   1   6 -10   18.62    0.81
   1   6 -10   17.76    0.82
  -1  -6  10   17.26    0.88
   2   6 -11    7.70    0.44
   2   6 -11    7.47    0.43
  -2  -6  11    7.42    0.47
   3   6 -12    0.06    0.11
   3   6 -12    0.19    0.14
  -3  -6  12    0.06    0.14
   4   6 -13    0.00    0.12
   4   6 -13   -0.13    0.12
  -4  -6  13    0.07    0.15
   5   6 -14    0.00    0.14
   5   6 -14    0.35    0.15
  13  -7  -3   -0.08    0.09
  13  -7  -3   -0.08    0.22
  12  -7  -2    0.11    0.09
  12  -7  -2    0.21    0.20
  11  -7  -1    0.08    0.08
  11  -7  -1    0.27    0.19
  10  -7   0    0.21    0.16
  10  -7   0    0.04    0.07
   9  -7   1    0.18    0.16
   9  -7   1    0.18    0.08
   9  -7   1    0.15    0.12
  -8   7  -2    0.19    0.09
   8  -7   2    0.23    0.08
   8  -7   2    0.18    0.12
   8  -7   2    0.40    0.16
  -7   7  -3    2.59    0.21
   7  -7   3    2.67    0.28
   7  -7   3    2.84    0.18
   7  -7   3    2.94    0.26
  -6   7  -4   -0.10    0.08
  -6   7  -4    0.10    0.10
   6  -7   4   -0.06    0.13
   6  -7   4    0.17    0.12
  -5   7  -5    5.27    0.32
  -5   7  -5    6.16    0.32
   5  -7   5    5.60    0.38
  -4   7  -6    8.23    0.44
  -4   7  -6    8.47    0.47
  -4   7  -6    8.70    0.43
   4  -7   6    8.38    0.49
  -3   7  -7    0.19    0.11
  -3   7  -7   -0.04    0.10
  -3   7  -7    0.11    0.11
   3  -7   7    0.23    0.14
  -2   7  -8   30.77    1.30
  -2   7  -8   32.20    1.43
  -2   7  -8   31.98    1.28
   2  -7   8   29.30    1.39
  -1   7  -9    0.58    0.15
  -1   7  -9    0.74    0.15
  -1   7  -9    0.83    0.15
  -1   7  -9    0.88    0.15
   1  -7   9    0.48    0.17
   0   7 -10    0.94    0.19
   0   7 -10    1.24    0.18
   0   7 -10    1.04    0.17
   0  -7  10    1.55    0.22
   1   7 -11   -0.01    0.12
   1   7 -11    0.10    0.12
  -1  -7  11    0.16    0.16
   2   7 -12    2.33    0.24
   2   7 -12    2.69    0.25
  -2  -7  12    2.09    0.26
   3   7 -13    0.13    0.14
   3   7 -13    0.30    0.15
  -3  -7  13    0.31    0.16
   4   7 -14    0.42    0.17
   4   7 -14    0.12    0.16
  -4  -7  14    0.27    0.18
  13  -8  -2   -0.13    0.09
  13  -8  -2    0.16    0.23
  12  -8  -1    0.04    0.19
  12  -8  -1    0.14    0.09
  11  -8   0    0.58    0.12
  11  -8   0    0.61    0.22
  10  -8   1    2.06    0.28
  10  -8   1    1.50    0.16
   9  -8   2    1.72    0.16
   9  -8   2    1.87    0.26
   9  -8   2    2.00    0.22
  -8   8  -3   10.00    0.47
   8  -8   3   10.33    0.62
   8  -8   3    9.82    0.54
   8  -8   3    9.53    0.45
  -7   8  -4   11.29    0.54
   7  -8   4   11.53    0.61
   7  -8   4   11.19    0.67
  -6   8  -5   11.26    0.55
  -6   8  -5   12.50    0.54
   6  -8   5   10.61    0.61
  -5   8  -6   17.72    0.88
  -5   8  -6   18.44    0.77
  -5   8  -6   16.27    0.78
   5  -8   6   17.61    0.87
  -4   8  -7    7.67    0.47
  -4   8  -7    8.83    0.43
  -4   8  -7    7.10    0.43
   4  -8   7    8.10    0.50
  -3   8  -8    0.58    0.14
  -3   8  -8    0.39    0.13
  -3   8  -8    0.51    0.13
   3  -8   8    0.41    0.16
  -2   8  -9    6.08    0.40
  -2   8  -9    5.81    0.37
  -2   8  -9    5.95    0.37
   2  -8   9    5.67    0.41
  -1   8 -10    6.02    0.37
  -1   8 -10    6.02    0.40
  -1   8 -10    5.07    0.36
   1  -8  10    4.63    0.39
   0   8 -11    4.51    0.34
   0   8 -11    4.68    0.34
   0   8 -11    4.55    0.38
   0  -8  11    4.44    0.38
   1   8 -12    0.61    0.16
   1   8 -12    0.55    0.16
  -1  -8  12    0.37    0.19
   2   8 -13   -0.02    0.14
   2   8 -13   -0.02    0.13
  -2  -8  13   -0.09    0.14
  12  -9   0   -0.04    0.09
  12  -9   0   -0.20    0.17
  11  -9   1   -0.18    0.15
  11  -9   1   -0.07    0.07
  10  -9   2    0.03    0.07
  10  -9   2    0.05    0.15
   9  -9   3   -0.08    0.12
   9  -9   3   -0.09    0.15
  -8   9  -4   -0.17    0.09
   8  -9   4    0.02    0.13
   8  -9   4   -0.08    0.14
  -7   9  -5    5.39    0.33
   7  -9   5    5.47    0.42
  -6   9  -6    6.30    0.43
  -6   9  -6    6.06    0.38
  -6   9  -6    6.62    0.37
   6  -9   6    6.69    0.45
  -5   9  -7    4.38    0.33
  -5   9  -7    3.33    0.28
  -5   9  -7    3.81    0.28
   5  -9   7    2.91    0.31
  -4   9  -8    3.90    0.31
  -4   9  -8    3.65    0.28
  -4   9  -8    3.67    0.29
   4  -9   8    4.15    0.35
  -3   9  -9    2.11    0.23
  -3   9  -9    2.40    0.24
  -3   9  -9    2.47    0.23
   3  -9   9    1.92    0.26
  -2   9 -10   -0.09    0.13
  -2   9 -10   -0.14    0.10
  -2   9 -10    0.08    0.12
   2  -9  10    0.27    0.16
  -1   9 -11    0.14    0.13
  -1   9 -11    0.00    0.16
  -1   9 -11    0.26    0.14
   1  -9  11    0.29    0.17
   0   9 -12    0.46    0.16
   0   9 -12    0.44    0.16
   0  -9  12    0.49    0.20
   1   9 -13    0.19    0.15
  -1  -9  13    0.02    0.17
  12 -10   1    0.32    0.22
  11 -10   2    0.13    0.19
  10 -10   3    0.46    0.19
  10 -10   3    0.92    0.23
   9 -10   4    1.15    0.24
   9 -10   4    1.47    0.24
  -8  10  -5    0.04    0.11
  -8  10  -5    0.22    0.13
   8 -10   5   -0.10    0.14
  -7  10  -6    8.00    0.50
  -7  10  -6    6.75    0.42
   7 -10   6    8.71    0.53
   6 -10   7    1.52    0.24
  -5  10  -8    4.29    0.32
  -5  10  -8    3.78    0.30
  -5  10  -8    4.13    0.34
   5 -10   8    3.95    0.36
  -4  10  -9    0.21    0.15
  -4  10  -9    0.26    0.13
  -4  10  -9    0.27    0.14
   4 -10   9    0.22    0.16
  -3  10 -10    1.78    0.22
  -3  10 -10    1.63    0.24
  -3  10 -10    1.68    0.21
   3 -10  10    1.80    0.26
  -2  10 -11    0.42    0.19
  -2  10 -11    0.35    0.15
  -2  10 -11    0.27    0.15
   2 -10  11    0.39    0.19
  -1  10 -12    0.02    0.14
   1 -10  12    0.06    0.17
  11 -11   3    0.08    0.19
  10 -11   4    0.14    0.18
  -9  11  -5    2.14    0.26
   9 -11   5    2.11    0.29
  -8  11  -6    0.14    0.15
  -8  11  -6    0.16    0.13
   8 -11   6    0.20    0.18
  -7  11  -7   -0.21    0.11
  -7  11  -7    0.00    0.14
   7 -11   7    0.04    0.17
  -6  11  -8    1.65    0.23
  -6  11  -8    1.24    0.20
   6 -11   8    1.46    0.26
  -5  11  -9    0.19    0.15
  -5  11  -9    0.22    0.14
   5 -11   9    0.12    0.16
  -4  11 -10   -0.04    0.13
  -4  11 -10    0.13    0.13
  -4  11 -10   -0.12    0.15
   4 -11  10    0.04    0.16
  -3  11 -11   -0.02    0.13
  -3  11 -11   -0.07    0.18
   3 -11  11    0.07    0.16
  -9  12  -6    5.88    0.46
   9 -12   6    6.34    0.48
  -8  12  -7    0.68    0.17
  -8  12  -7    0.50    0.19
   8 -12   7    0.74    0.22
  -7  12  -8    0.21    0.17
  -7  12  -8    0.06    0.14
   7 -12   8    0.36    0.21
  -6  12  -9   -0.16    0.15
   6 -12   9   -0.17    0.14
   4 -14   6    0.23    0.18
  -4  14  -6    0.19    0.21
   5 -14   5    2.56    0.32
  -5  14  -5    3.16    0.35
   6 -14   4    0.24    0.16
  -6  14  -4    0.20    0.18
   7 -14   3    0.14    0.15
  -7  14  -3    0.12    0.16
  -7  14  -3   -0.05    0.12
   8 -14   2    0.22    0.16
  -8  14  -2    0.21    0.17
  -8  14  -2    0.03    0.13
   2 -13   7   -0.06    0.15
  -2  13  -7   -0.14    0.10
  -2  13  -7    0.05    0.19
   3 -13   6    0.32    0.17
  -3  13  -6    0.16    0.14
  -3  13  -6    0.26    0.19
   4 -13   5    0.20    0.16
  -4  13  -5   -0.02    0.16
  -4  13  -5   -0.06    0.12
   5 -13   4    0.52    0.17
  -5  13  -4    0.34    0.16
  -5  13  -4    0.11    0.12
   6 -13   3    1.55    0.23
  -6  13  -3    1.29    0.23
  -6  13  -3    1.23    0.18
   7 -13   2    0.75    0.18
  -7  13  -2    0.52    0.14
  -7  13  -2    0.39    0.17
   8 -13   1   -0.04    0.12
  -8  13  -1   -0.21    0.10
  -8  13  -1   -0.01    0.13
   9 -13   0    0.10    0.14
  -9  13   0   -0.04    0.13
  10 -13  -1    0.47    0.17
 -10  13   1    0.57    0.18
   0 -12   8    0.34    0.18
   0  12  -8    0.02    0.20
   0  12  -8    0.14    0.12
   1 -12   7    0.15    0.15
  -1  12  -7   -0.08    0.12
  -1  12  -7   -0.04    0.18
  -1  12  -7    0.04    0.10
   2 -12   6    0.12    0.15
  -2  12  -6    0.35    0.14
  -2  12  -6    0.28    0.11
  -2  12  -6    0.35    0.19
   3 -12   5    0.64    0.19
  -3  12  -5    0.80    0.13
  -3  12  -5    0.74    0.16
  -3  12  -5    0.60    0.20
   4 -12   4    0.30    0.16
  -4  12  -4    0.31    0.13
   5 -12   3    2.60    0.28
  -5  12  -3    3.08    0.25
  -5  12  -3    3.36    0.32
   6 -12   2    0.17    0.13
  -6  12  -2    0.18    0.11
  -6  12  -2    0.07    0.13
   7 -12   1    0.01    0.11
  -7  12  -1   -0.09    0.09
  -7  12  -1    0.07    0.11
   8 -12   0    0.95    0.18
  -8  12   0    1.28    0.21
  -8  12   0    1.00    0.15
   9 -12  -1    0.09    0.12
  -9  12   1    0.09    0.12
  10 -12  -2   -0.02    0.12
 -10  12   2    0.11    0.13
 -11  12   3    0.09    0.13
  -2 -11   9    1.27    0.24
   2  11  -9    1.08    0.18
   2  11  -9    1.19    0.28
  -1 -11   8    0.88    0.20
   1  11  -8    0.11    0.20
   1  11  -8    0.50    0.14
   1  11  -8    0.65    0.16
   0 -11   7    0.37    0.16
   0  11  -7    0.00    0.12
   0  11  -7    0.14    0.11
   0  11  -7   -0.17    0.17
   1 -11   6    1.61    0.23
  -1  11  -6    1.39    0.25
  -1  11  -6    1.35    0.18
  -1  11  -6    1.14    0.15
   2 -11   5    0.69    0.17
  -2  11  -5    0.46    0.11
  -2  11  -5    0.28    0.13
  -2  11  -5    0.41    0.17
   3 -11   4    2.46    0.26
  -3  11  -4    2.47    0.20
  -3  11  -4    2.82    0.30
  -3  11  -4    2.28    0.22
   4 -11   3    0.88    0.18
  -4  11  -3    0.58    0.13
  -4  11  -3    0.73    0.16
   5 -11   2    0.13    0.12
  -5  11  -2    0.14    0.12
  -5  11  -2   -0.11    0.08
   6 -11   1    0.49    0.15
  -6  11  -1    0.23    0.10
  -6  11  -1    0.39    0.14
   7 -11   0   -0.17    0.09
  -7  11   0    0.03    0.10
  -7  11   0   -0.16    0.08
   8 -11  -1    0.18    0.13
  -8  11   1    0.13    0.12
  -8  11   1    0.14    0.10
   9 -11  -2    0.06    0.12
   9 -11  -2    0.03    0.08
  -9  11   2    0.07    0.11
  10 -11  -3    0.79    0.16
  10 -11  -3    0.52    0.12
 -10  11   3    0.93    0.18
  11 -11  -4    0.01    0.09
  -3 -10   9    1.17    0.23
   3  10  -9    0.69    0.26
   3  10  -9    1.13    0.18
   3  10  -9    0.82    0.18
  -2 -10   8    0.65    0.18
   2  10  -8    0.76    0.16
   2  10  -8    0.40    0.13
   2  10  -8    0.87    0.24
  -1 -10   7    2.98    0.29
   1  10  -7    2.91    0.25
   1  10  -7    3.38    0.34
   1  10  -7    2.87    0.26
   0 -10   6    0.12    0.14
   0  10  -6    0.04    0.09
   0  10  -6   -0.10    0.15
   0  10  -6   -0.04    0.10
   1 -10   5    7.34    0.46
  -1  10  -5    7.25    0.38
  -1  10  -5    6.94    0.41
  -1  10  -5    7.56    0.50
   2 -10   4    0.02    0.12
  -2  10  -4   -0.05    0.08
  -2  10  -4    0.31    0.14
  -2  10  -4   -0.09    0.10
   3 -10   3    1.47    0.20
  -3  10  -3    1.50    0.17
  -3  10  -3    1.48    0.14
  -3  10  -3    1.52    0.19
  -4  10  -2    1.82    0.15
   5 -10   1    6.76    0.41
  -5  10  -1    6.67    0.36
  -5  10  -1    7.56    0.45
   6 -10   0    0.42    0.13
  -6  10   0    0.52    0.10
  -6  10   0    0.43    0.13
   7 -10  -1    0.59    0.09
   7 -10  -1    0.54    0.13
  -7  10   1    0.39    0.14
  -7  10   1    0.49    0.11
   8 -10  -2    0.37    0.09
   8 -10  -2    0.73    0.14
  -8  10   2    0.43    0.14
  -8  10   2    0.51    0.10
   9 -10  -3    2.81    0.25
   9 -10  -3    3.00    0.22
  10 -10  -4   -0.08    0.17
  10 -10  -4    0.04    0.11
  10 -10  -4    0.17    0.09
  11 -10  -5    1.08    0.26
  11 -10  -5    1.24    0.17
  12 -10  -6    0.38    0.22
  12 -10  -6    0.13    0.11
   5   9 -10   -0.11    0.20
   5   9 -10    0.11    0.13
   4   9  -9    0.20    0.12
   4   9  -9    0.07    0.13
   4   9  -9    0.41    0.22
  -3  -9   8    0.04    0.13
   3   9  -8   -0.04    0.19
   3   9  -8   -0.05    0.10
   3   9  -8    0.03    0.11
  -2  -9   7    9.87    0.58
   2   9  -7   10.52    0.65
   2   9  -7   10.47    0.52
   2   9  -7   10.43    0.53
  -1  -9   6   10.31    0.58
   1   9  -6   10.34    0.52
   1   9  -6   10.52    0.65
   1   9  -6   10.93    0.51
   0  -9   5    2.61    0.26
   0   9  -5    2.95    0.23
   0   9  -5    3.20    0.32
   0   9  -5    2.45    0.24
   1  -9   4    1.28    0.19
   1  -9   4    1.51    0.18
  -1   9  -4    1.46    0.17
  -1   9  -4    1.38    0.14
  -1   9  -4    1.64    0.21
   2  -9   3    0.04    0.08
   2  -9   3    0.04    0.11
  -2   9  -3    0.06    0.10
  -2   9  -3    0.04    0.06
  -2   9  -3    0.15    0.09
   3  -9   2    7.79    0.45
  -3   9  -2    8.01    0.47
  -3   9  -2    8.32    0.41
  -3   9  -2    8.30    0.37
   4  -9   1    2.44    0.22
   4  -9   1    2.51    0.14
  -4   9  -1    2.48    0.19
  -4   9  -1    2.46    0.15
  -4   9  -1    2.40    0.23
   5  -9   0    3.23    0.26
   5  -9   0    3.67    0.19
  -5   9   0    3.71    0.29
  -5   9   0    3.30    0.22
   6  -9  -1    3.55    0.27
   6  -9  -1    3.62    0.20
  -6   9   1    3.30    0.22
  -6   9   1    3.54    0.28
   7  -9  -2    1.39    0.17
   7  -9  -2    1.43    0.13
  -7   9   2    1.37    0.18
  -7   9   2    1.49    0.13
   8  -9  -3   -0.09    0.10
   8  -9  -3   -0.02    0.07
  -8   9   3   -0.02    0.07
   9  -9  -4    0.37    0.19
   9  -9  -4    0.25    0.12
   9  -9  -4    0.21    0.09
  10  -9  -5    0.93    0.14
  10  -9  -5    0.65    0.21
  10  -9  -5    0.90    0.15
  11  -9  -6   -0.10    0.18
  11  -9  -6   -0.12    0.09
  12  -9  -7   -0.12    0.19
  12  -9  -7   -0.11    0.10
   6   8 -10   -0.03    0.21
   6   8 -10    0.11    0.14
   5   8  -9    0.60    0.14
   5   8  -9    0.57    0.23
   5   8  -9    0.38    0.13
  -4  -8   8    0.36    0.16
   4   8  -8    0.33    0.12
   4   8  -8    0.51    0.12
   4   8  -8    0.39    0.19
  -3  -8   7    1.86    0.22
   3   8  -7    1.99    0.27
   3   8  -7    1.58    0.18
   3   8  -7    1.80    0.19
  -2  -8   6    1.22    0.19
   2   8  -6    0.97    0.22
   2   8  -6    0.96    0.15
   2   8  -6    1.38    0.15
  -1  -8   5   13.25    0.67
  -1  -8   5   13.76    0.76
   1   8  -5   13.71    0.61
   1   8  -5   13.68    0.63
   1   8  -5   13.70    0.74
   0  -8   4    0.25    0.12
   0  -8   4    0.45    0.11
   0   8  -4    0.39    0.09
   0   8  -4    0.55    0.11
   0   8  -4    0.37    0.14
   1  -8   3   -0.01    0.06
   1  -8   3   -0.11    0.09
  -1   8  -3   -0.09    0.05
  -1   8  -3    0.00    0.10
  -1   8  -3    0.11    0.10
  -1   8  -3    0.02    0.08
  -1   8  -3   -0.08    0.07
   2  -8   2    2.05    0.19
   2  -8   2    1.80    0.18
   2  -8   2    2.10    0.12
  -2   8  -2    1.86    0.17
  -2   8  -2    2.09    0.20
  -2   8  -2    2.25    0.15
  -2   8  -2    1.77    0.19
   3  -8   1    0.83    0.13
   3  -8   1    0.84    0.07
  -3   8  -1    0.87    0.13
  -3   8  -1    0.58    0.12
  -3   8  -1    0.75    0.08
  -3   8  -1    0.80    0.11
   4  -8   0    2.65    0.15
   4  -8   0    2.75    0.22
  -4   8   0    2.87    0.23
  -4   8   0    2.28    0.22
  -4   8   0    2.70    0.18
  -4   8   0    2.69    0.14
   5  -8  -1    1.14    0.15
   5  -8  -1    1.22    0.10
  -5   8   1    1.16    0.15
  -5   8   1    0.98    0.11
  -5   8   1    1.16    0.15
   6  -8  -2    0.29    0.07
   6  -8  -2    0.26    0.10
  -6   8   2    0.22    0.07
  -6   8   2    0.27    0.10
   7  -8  -3    2.10    0.19
   7  -8  -3    2.03    0.16
  -7   8   3    1.97    0.15
   8  -8  -4   15.78    0.75
   8  -8  -4   16.76    0.88
   8  -8  -4   16.54    0.71
  -8   8   4   15.97    0.67
   9  -8  -5    0.70    0.13
   9  -8  -5    0.77    0.13
   9  -8  -5    0.54    0.19
  10  -8  -6    0.70    0.13
  10  -8  -6    1.15    0.22
  11  -8  -7    0.08    0.10
  11  -8  -7    0.17    0.18
  12  -8  -8   -0.14    0.09
  12  -8  -8   -0.14    0.18
   7   7 -10    0.49    0.23
   7   7 -10    0.20    0.14
   6   7  -9    0.30    0.21
   6   7  -9    0.21    0.12
   5   7  -8   -0.08    0.17
   5   7  -8    0.01    0.10
   5   7  -8    0.09    0.10
  -4  -7   7    0.17    0.12
   4   7  -7    0.11    0.09
   4   7  -7    0.32    0.17
   4   7  -7    0.06    0.10
  -3  -7   6    2.41    0.24
   3   7  -6    2.72    0.22
   3   7  -6    2.53    0.29
   3   7  -6    2.60    0.21
  -2  -7   5    1.80    0.19
  -2  -7   5    1.94    0.20
   2   7  -5    1.53    0.15
   2   7  -5    1.73    0.16
   2   7  -5    1.61    0.22
  -1  -7   4    1.17    0.16
  -1  -7   4    1.37    0.16
   1   7  -4    1.17    0.13
   1   7  -4    1.64    0.19
   1   7  -4    1.43    0.19
   1   7  -4    1.22    0.12
   0  -7   3    7.06    0.39
   0  -7   3    7.38    0.31
   0  -7   3    7.26    0.42
   0   7  -3    7.27    0.34
   0   7  -3    7.22    0.43
   0   7  -3    7.47    0.44
   0   7  -3    7.20    0.36
   0   7  -3    6.87    0.43
   1  -7   2    1.99    0.17
   1  -7   2    1.91    0.11
   1  -7   2    1.63    0.16
  -1   7  -2    1.87    0.13
  -1   7  -2    2.08    0.20
  -1   7  -2    1.57    0.17
  -1   7  -2    1.79    0.19
  -1   7  -2    2.12    0.16
   2  -7   1   10.33    0.42
   2  -7   1    9.70    0.49
  -2   7  -1   10.45    0.46
  -2   7  -1   10.86    0.56
  -2   7  -1    9.70    0.53
  -2   7  -1   10.45    0.43
   3  -7   0    3.17    0.22
   3  -7   0    3.11    0.17
  -3   7   0    2.88    0.19
  -3   7   0    3.38    0.16
  -3   7   0    3.25    0.23
  -3   7   0    3.23    0.23
   4  -7  -1    1.57    0.15
   4  -7  -1    1.61    0.12
  -4   7   1    1.39    0.13
  -4   7   1    1.49    0.09
  -4   7   1    1.42    0.15
  -4   7   1    1.78    0.16
   5  -7  -2    5.90    0.28
   5  -7  -2    5.49    0.32
  -5   7   2    6.09    0.29
  -5   7   2    6.16    0.35
   6  -7  -3    6.08    0.31
   6  -7  -3    6.02    0.33
   6  -7  -3    6.52    0.41
  -6   7   3    6.19    0.29
   7  -7  -4    0.13    0.07
   7  -7  -4    0.05    0.09
   7  -7  -4    0.02    0.12
  -7   7   4    0.23    0.06
   8  -7  -5    2.86    0.22
   8  -7  -5    2.74    0.21
   8  -7  -5    3.30    0.31
   9  -7  -6    2.80    0.29
   9  -7  -6    2.80    0.22
   9  -7  -6    2.43    0.22
  10  -7  -7    0.09    0.10
  10  -7  -7    0.16    0.17
  11  -7  -8    0.11    0.17
  11  -7  -8    0.21    0.12
  12  -7  -9    0.15    0.12
   8   6 -10    0.12    0.13
   7   6  -9    0.16    0.20
   7   6  -9   -0.02    0.10
   6   6  -8    0.24    0.11
   6   6  -8    0.16    0.19
   5   6  -7    1.57    0.17
   5   6  -7    1.69    0.17
   5   6  -7    1.54    0.25
  -4  -6   6    4.84    0.32
   4   6  -6    4.61    0.29
   4   6  -6    5.30    0.30
   4   6  -6    5.04    0.40
  -3  -6   5    1.51    0.17
  -3  -6   5    1.48    0.18
   3   6  -5    1.48    0.21
   3   6  -5    1.37    0.14
   3   6  -5    1.26    0.14
   3   6  -5    1.45    0.21
  -2  -6   4    0.02    0.08
  -2  -6   4    0.09    0.08
   2   6  -4    0.14    0.12
   2   6  -4    0.26    0.12
   2   6  -4    0.09    0.07
   2   6  -4   -0.04    0.06
  -1  -6   3    2.06    0.17
  -1  -6   3    1.83    0.18
   1   6  -3    1.65    0.17
   1   6  -3    1.84    0.19
   1   6  -3    2.17    0.21
   1   6  -3    2.11    0.16
   1   6  -3    2.01    0.15
   0  -6   2   -0.01    0.06
   0  -6   2    0.13    0.06
   0   6  -2    0.03    0.07
   0   6  -2    0.09    0.05
   0   6  -2    0.14    0.06
   0   6  -2    0.04    0.05
   0   6  -2    0.12    0.08
   1  -6   1   10.93    0.50
   1  -6   1   11.14    0.44
   1  -6   1   10.53    0.56
  -1   6  -1   10.96    0.47
  -1   6  -1   10.71    0.45
  -1   6  -1   11.01    0.57
  -1   6  -1   10.75    0.55
  -1   6  -1   10.18    0.54
   2  -6   0    3.84    0.19
   2  -6   0    3.66    0.22
  -2   6   0    4.08    0.21
  -2   6   0    3.73    0.24
  -2   6   0    3.53    0.18
  -2   6   0    3.67    0.24
   3  -6  -1    2.77    0.16
   3  -6  -1    2.98    0.19
  -3   6   1    2.86    0.14
  -3   6   1    2.85    0.20
  -3   6   1    2.85    0.21
  -3   6   1    2.87    0.17
   4  -6  -2    4.32    0.24
   4  -6  -2    4.06    0.21
  -4   6   2    3.93    0.26
  -4   6   2    3.98    0.21
  -4   6   2    4.10    0.18
   5  -6  -3    0.09    0.07
   5  -6  -3    0.05    0.05
  -5   6   3   -0.04    0.05
   6  -6  -4    9.91    0.53
   6  -6  -4    9.19    0.45
   6  -6  -4    9.06    0.42
  -6   6   4    8.96    0.40
   7  -6  -5    4.62    0.34
   7  -6  -5    4.56    0.26
  -7   6   5    4.58    0.22
   8  -6  -6    0.56    0.16
   8  -6  -6    0.65    0.11
   9  -6  -7   -0.07    0.15
   9  -6  -7   -0.11    0.08
  10  -6  -8    3.84    0.38
  10  -6  -8    3.58    0.27
  11  -6  -9    0.33    0.13
   8   5  -9    0.28    0.21
   8   5  -9    0.14    0.11
   7   5  -8    0.34    0.09
   7   5  -8    0.38    0.12
   7   5  -8    0.38    0.19
   6   5  -7    0.05    0.16
   6   5  -7   -0.04    0.07
   6   5  -7   -0.08    0.09
   6   5  -7   -0.06    0.09
  -5  -5   6    1.10    0.15
   5   5  -6    0.46    0.11
   5   5  -6    0.57    0.18
   5   5  -6    0.49    0.12
   5   5  -6    0.54    0.09
  -4  -5   5   -0.02    0.09
   4   5  -5    0.00    0.07
   4   5  -5   -0.03    0.11
   4   5  -5    0.01    0.05
   4   5  -5   -0.04    0.12
   4   5  -5   -0.01    0.07
  -3  -5   4    5.92    0.37
  -3  -5   4    5.96    0.38
  -3  -5   4    5.97    0.33
   3   5  -4    6.04    0.40
   3   5  -4    5.96    0.30
   3   5  -4    6.06    0.31
   3   5  -4    6.36    0.40
  -2  -5   3    2.56    0.20
  -2  -5   3    2.18    0.21
  -2  -5   3    2.82    0.19
   2   5  -3    2.52    0.17
   2   5  -3    2.53    0.23
   2   5  -3    2.81    0.17
   2   5  -3    2.72    0.23
  -1  -5   2   11.25    0.50
  -1  -5   2   10.92    0.58
   1   5  -2   10.82    0.56
   1   5  -2   10.87    0.57
   1   5  -2   11.32    0.48
   1   5  -2   11.31    0.47
   1   5  -2   10.82    0.58
   0  -5   1    0.01    0.04
   0  -5   1   -0.05    0.05
   0   5  -1   -0.04    0.04
   0   5  -1   -0.03    0.06
   0   5  -1   -0.02    0.04
   0   5  -1    0.05    0.03
   0   5  -1   -0.02    0.06
   1  -5   0    0.10    0.04
   1  -5   0    0.09    0.04
   1  -5   0    0.13    0.05
  -1   5   0    0.15    0.06
  -1   5   0    0.05    0.03
  -1   5   0    0.11    0.04
  -1   5   0    0.11    0.06
  -1   5   0    0.07    0.04
   2  -5  -1    0.31    0.06
   2  -5  -1    0.46    0.08
  -2   5   1    0.38    0.07
  -2   5   1    0.44    0.06
  -2   5   1    0.44    0.06
  -2   5   1    0.39    0.04
   3  -5  -2    1.02    0.09
  -3   5   2    0.95    0.10
  -3   5   2    1.00    0.09
  -3   5   2    0.90    0.07
   4  -5  -3    0.04    0.05
  -4   5   3    0.04    0.03
  -4   5   3   -0.01    0.04
   5  -5  -4    5.35    0.27
   5  -5  -4    5.50    0.24
   5  -5  -4    5.52    0.35
  -5   5   4    5.10    0.25
   6  -5  -5    0.35    0.08
   6  -5  -5    0.51    0.06
   6  -5  -5    0.42    0.12
  -6   5   5    0.36    0.06
   7  -5  -6    1.20    0.13
   7  -5  -6    1.27    0.19
  -7   5   6    1.44    0.11
   8  -5  -7    0.82    0.12
   8  -5  -7    0.61    0.17
   9  -5  -8    0.13    0.15
   9  -5  -8    0.03    0.09
  10  -5  -9   -0.02    0.09
  10  -5  -9    0.25    0.17
  11  -5 -10    0.56    0.14
   9   4  -9    0.10    0.20
   9   4  -9    0.23    0.10
   9   4  -9    0.14    0.11
   8   4  -8    0.10    0.10
   8   4  -8    0.08    0.09
   8   4  -8    0.04    0.17
   7   4  -7    3.90    0.38
   7   4  -7    3.67    0.24
   7   4  -7    3.75    0.27
   6   4  -6    8.51    0.55
   6   4  -6    8.22    0.39
   6   4  -6    8.66    0.41
   6   4  -6    8.17    0.42
  -5  -4   5    6.14    0.40
  -5  -4   5    5.91    0.31
   5   4  -5    5.93    0.31
   5   4  -5    5.45    0.40
   5   4  -5    5.72    0.29
   5   4  -5    5.47    0.29
   5   4  -5    5.52    0.41
  -4  -4   4    3.57    0.22
  -4  -4   4    2.90    0.27
  -4  -4   4    3.37    0.27
   4   4  -4    3.44    0.19
   4   4  -4    3.26    0.21
   4   4  -4    3.51    0.28
   4   4  -4    3.59    0.20
   4   4  -4    3.07    0.30
  -3  -4   3   14.11    0.72
  -3  -4   3   14.19    0.71
  -3  -4   3   13.85    0.61
   3   4  -3   13.66    0.58
   3   4  -3   13.35    0.70
   3   4  -3   14.48    0.72
   3   4  -3   13.56    0.58
  -2  -4   2   13.71    0.58
  -2  -4   2   12.85    0.66
  -2  -4   2   12.80    0.67
   2   4  -2   13.79    0.55
   2   4  -2   13.00    0.55
   2   4  -2   12.74    0.65
   2   4  -2   13.11    0.66
  -1  -4   1    7.85    0.36
  -1  -4   1    7.44    0.40
  -1  -4   1    7.72    0.40
   1   4  -1    8.14    0.34
   1   4  -1    8.27    0.34
   1   4  -1    6.86    0.40
   1   4  -1    7.66    0.41
   0  -4   0   30.95    1.45
   0  -4   0   31.50    1.26
   0   4   0   31.72    1.20
   0   4   0   29.45    1.38
   0   4   0   29.80    1.37
   0   4   0   30.88    1.45
   0   4   0   30.61    1.19
   1  -4  -1   13.62    0.54
  -1   4   1   12.59    0.61
  -1   4   1   12.84    0.52
  -1   4   1   13.52    0.54
  -1   4   1   13.64    0.65
   2  -4  -2    0.79    0.08
  -2   4   2    0.88    0.08
  -2   4   2    0.80    0.09
  -2   4   2    0.88    0.06
   3  -4  -3   16.62    0.68
  -3   4   3   16.79    0.76
  -3   4   3   16.44    0.65
  -3   4   3   16.91    0.67
   4  -4  -4    0.75    0.07
   4  -4  -4    0.73    0.10
   4  -4  -4    0.58    0.08
  -4   4   4    0.49    0.06
  -4   4   4    0.69    0.06
   5  -4  -5   18.68    0.77
   5  -4  -5   20.11    0.75
   5  -4  -5   17.93    0.88
  -5   4   5   17.96    0.74
   6  -4  -6    0.92    0.09
   6  -4  -6    0.77    0.10
   6  -4  -6    0.76    0.15
  -6   4   6    0.91    0.08
   7  -4  -7    0.77    0.10
   7  -4  -7    0.79    0.16
   7  -4  -7    0.93    0.12
  -7   4   7    0.86    0.08
   8  -4  -8    0.58    0.16
   8  -4  -8    0.65    0.12
   9  -4  -9    0.00    0.08
   9  -4  -9    0.04    0.14
  10  -4 -10    0.34    0.12
  11  -4 -11   -0.11    0.11
  10   3  -9    0.02    0.10
  10   3  -9    0.33    0.23
  10   3  -9   -0.06    0.10
   9   3  -8    0.78    0.14
   9   3  -8    0.83    0.25
   9   3  -8    0.76    0.13
   8   3  -7    2.36    0.20
   8   3  -7    2.52    0.22
   8   3  -7    2.56    0.31
   7   3  -6    0.68    0.21
   7   3  -6    0.74    0.12
   7   3  -6    0.99    0.12
   6   3  -5    0.01    0.06
   6   3  -5   -0.02    0.05
   6   3  -5    0.06    0.13
   6   3  -5    0.07    0.07
  -5  -3   4    4.16    0.23
  -5  -3   4    3.78    0.32
   5   3  -4    4.22    0.33
   5   3  -4    4.11    0.32
   5   3  -4    4.25    0.24
   5   3  -4    4.20    0.22
   5   3  -4    4.25    0.23
  -4  -3   3    0.68    0.14
  -4  -3   3    0.78    0.09
   4   3  -3    0.73    0.08
   4   3  -3    0.63    0.14
   4   3  -3    0.74    0.08
   4   3  -3    0.59    0.13
   4   3  -3    0.56    0.08
  -3  -3   2   18.04    0.88
  -3  -3   2   18.76    0.77
   3   3  -2   18.83    0.73
   3   3  -2   18.74    0.73
   3   3  -2   18.03    0.89
   3   3  -2   17.79    0.74
   3   3  -2   17.88    0.87
  -2  -3   1   16.12    0.77
  -2  -3   1   16.31    0.68
  -2  -3   1   16.24    0.79
   2   3  -1   15.84    0.65
   2   3  -1   16.44    0.65
   2   3  -1   16.19    0.78
   2   3  -1   15.69    0.77
  -1  -3   0    0.00    0.05
  -1  -3   0    0.05    0.03
   1   3   0    0.02    0.05
   1   3   0    0.02    0.06
   1   3   0    0.07    0.03
   1   3   0    0.03    0.03
   0  -3  -1    4.19    0.22
   0   3   1    4.08    0.23
   0   3   1    4.34    0.22
   0   3   1    4.35    0.19
   0   3   1    4.46    0.20
   0   3   1    4.24    0.24
   1  -3  -2    2.32    0.14
  -1   3   2    1.94    0.13
  -1   3   2    2.42    0.12
  -1   3   2    2.06    0.11
   2  -3  -3   44.92    1.70
  -2   3   3   44.30    1.68
  -2   3   3   43.60    1.91
  -2   3   3   43.23    1.69
   3  -3  -4    0.49    0.07
   3  -3  -4    0.46    0.06
   3  -3  -4    0.68    0.08
  -3   3   4    0.52    0.05
  -3   3   4    0.53    0.06
   4  -3  -5   27.94    1.04
   4  -3  -5   25.19    1.17
   4  -3  -5   25.19    1.04
  -4   3   5   26.41    1.03
   5  -3  -6    0.90    0.12
   5  -3  -6    0.73    0.10
   5  -3  -6    0.72    0.09
  -5   3   6    0.78    0.08
   6  -3  -7    0.17    0.07
   6  -3  -7    0.10    0.07
   6  -3  -7    0.09    0.09
  -6   3   7    0.21    0.06
   7  -3  -8   -0.04    0.11
   7  -3  -8   -0.08    0.08
   7  -3  -8    0.01    0.07
  -7   3   8   -0.04    0.05
  -7   3   8   -0.11    0.10
   8  -3  -9    0.13    0.13
   8  -3  -9   -0.08    0.07
   9  -3 -10    0.10    0.10
  10  -3 -11    0.08    0.11
  11  -3 -12    0.11    0.12
  10   2  -8    1.73    0.19
  10   2  -8    2.20    0.21
  10   2  -8    1.64    0.30
   9   2  -7    0.63    0.13
   9   2  -7    0.40    0.11
   9   2  -7    0.38    0.20
   8   2  -6   -0.12    0.07
   8   2  -6   -0.46    0.17
   8   2  -6   -0.22    0.08
   7   2  -5    2.00    0.17
   7   2  -5    1.66    0.23
   7   2  -5    1.39    0.14
  -6  -2   4    1.06    0.19
   6   2  -4    1.04    0.11
   6   2  -4    0.99    0.18
   6   2  -4    0.98    0.09
   6   2  -4    1.07    0.11
   6   2  -4    0.85    0.18
  -5  -2   3   14.24    0.59
  -5  -2   3   14.82    0.74
   5   2  -3   13.82    0.59
   5   2  -3   14.12    0.74
   5   2  -3   14.60    0.60
   5   2  -3   13.62    0.57
   5   2  -3   14.28    0.73
  -4  -2   2    3.19    0.17
  -4  -2   2    3.09    0.26
   4   2  -2    3.38    0.16
   4   2  -2    3.23    0.18
   4   2  -2    3.28    0.25
   4   2  -2    3.01    0.24
   4   2  -2    3.41    0.18
  -3  -2   1    2.28    0.21
   3   2  -1    2.64    0.14
   3   2  -1    2.80    0.13
   3   2  -1    1.97    0.20
   3   2  -1    2.47    0.22
   2   2   0   23.62    1.10
   2   2   0   23.58    0.94
   2   2   0   24.09    1.09
   2   2   0   25.10    0.94
  -1  -2  -1   10.20    0.49
  -1  -2  -1    9.58    0.49
   1   2   1   10.38    0.49
   1   2   1   10.44    0.42
   1   2   1   10.14    0.49
   1   2   1   10.96    0.42
   0  -2  -2   16.96    0.77
   0   2   2   15.41    0.77
   0   2   2   19.42    0.68
   0   2   2   17.50    0.68
   1  -2  -3    0.96    0.08
  -1   2   3    1.00    0.07
  -1   2   3    1.01    0.08
  -1   2   3    0.90    0.07
  -1   2   3    0.94    0.08
   2  -2  -4   31.37    1.24
  -2   2   4   32.02    1.23
  -2   2   4   30.90    1.23
  -2   2   4   33.03    1.38
   3  -2  -5    9.44    0.44
   3  -2  -5    9.20    0.41
   3  -2  -5    9.36    0.41
  -3   2   5    9.55    0.39
  -3   2   5    9.12    0.40
   4  -2  -6   18.39    0.76
   4  -2  -6   18.44    0.76
   4  -2  -6   18.39    0.85
  -4   2   6   18.67    0.74
   5  -2  -7   -0.02    0.06
   5  -2  -7    0.01    0.06
   5  -2  -7    0.01    0.07
  -5   2   7   -0.01    0.04
   6  -2  -8    0.07    0.10
   6  -2  -8   -0.02    0.07
   6  -2  -8   -0.19    0.07
  -6   2   8   -0.04    0.05
  -6   2   8   -0.01    0.09
   7  -2  -9    0.50    0.10
   7  -2  -9    0.13    0.13
   7  -2  -9    0.47    0.11
  -7   2   9    0.41    0.08
   8  -2 -10    1.85    0.18
   8  -2 -10    2.19    0.20
   9  -2 -11    0.01    0.10
  10  -2 -12    0.01    0.11
  11   1  -8    0.50    0.13
  11   1  -8    0.39    0.24
  10   1  -7    1.37    0.15
  10   1  -7    1.60    0.30
  10   1  -7    1.48    0.17
   9   1  -6    6.26    0.52
   9   1  -6    6.64    0.35
   9   1  -6    6.17    0.36
   8   1  -5    2.19    0.28
   8   1  -5    2.21    0.18
   8   1  -5    1.80    0.16
   7   1  -4    3.79    0.22
   7   1  -4    3.72    0.35
   7   1  -4    3.78    0.23
  -6  -1   3    2.78    0.26
   6   1  -3    2.65    0.26
   6   1  -3    2.55    0.17
   6   1  -3    3.01    0.18
   6   1  -3    2.56    0.13
  -5  -1   2    1.73    0.11
  -5  -1   2    1.53    0.18
   5   1  -2    1.74    0.18
   5   1  -2    1.54    0.12
   5   1  -2    1.66    0.13
   5   1  -2    1.37    0.09
  -4  -1   1   23.70    0.91
  -4  -1   1   23.09    1.10
  -4  -1   1   22.98    0.94
   4   1  -1   23.09    0.90
   4   1  -1   23.39    1.09
   4   1  -1   23.23    0.92
   4   1  -1   23.30    0.92
   4   1  -1   23.59    1.10
  -3  -1   0    6.62    0.38
  -3  -1   0    7.54    0.30
   3   1   0    6.73    0.29
   3   1   0    7.11    0.30
   3   1   0    6.97    0.38
   3   1   0    7.40    0.39
  -2  -1  -1   10.96    0.42
  -2  -1  -1    9.82    0.50
   2   1   1   10.07    0.50
   2   1   1   10.06    0.50
   2   1   1   10.24    0.42
   2   1   1   10.36    0.41
  -1  -1  -2   46.43    2.13
   1   1   2   50.03    1.87
   1   1   2   54.88    1.87
   1   1   2   44.71    2.13
   0  -1  -3    0.58    0.07
   0  -1  -3    0.61    0.06
   0   1   3    0.56    0.05
   0   1   3    0.61    0.06
   0   1   3    0.85    0.07
   0   1   3    0.72    0.06
   1  -1  -4   24.91    1.00
  -1   1   4   25.23    1.00
  -1   1   4   26.45    1.00
   2  -1  -5   93.76    3.50
   2  -1  -5   90.74    3.49
  -2   1   5   93.84    3.49
  -2   1   5   89.22    3.48
   3  -1  -6   10.50    0.46
   3  -1  -6   10.37    0.49
   3  -1  -6   10.58    0.47
  -3   1   6   10.22    0.49
  -3   1   6   10.92    0.45
   4  -1  -7    0.73    0.10
   4  -1  -7    0.89    0.11
   4  -1  -7    0.68    0.09
  -4   1   7    0.73    0.09
  -4   1   7    0.74    0.08
   5  -1  -8    4.18    0.26
   5  -1  -8    4.91    0.28
   5  -1  -8    5.16    0.30
  -5   1   8    4.06    0.27
  -5   1   8    4.53    0.24
   6  -1  -9    0.06    0.10
   6  -1  -9   -0.01    0.09
   6  -1  -9   -0.03    0.11
   6  -1  -9    0.00    0.08
  -6   1   9    0.01    0.07
   7  -1 -10    0.15    0.11
   7  -1 -10    0.20    0.09
   8  -1 -11    0.05    0.11
   8  -1 -11    0.24    0.10
   9  -1 -12    3.01    0.26
  10  -1 -13    0.29    0.14
  11   0  -7    0.21    0.11
  11   0  -7    0.14    0.21
  10   0  -6   -0.12    0.08
  10   0  -6   -0.09    0.07
  10   0  -6    0.01    0.19
   9   0  -5    3.84    0.26
   9   0  -5    3.14    0.38
   9   0  -5    4.02    0.24
   8   0  -4    0.59    0.10
   8   0  -4    0.53    0.09
   8   0  -4    0.97    0.20
  -7   0   3    0.08    0.13
   7   0  -3   -0.08    0.05
   7   0  -3   -0.11    0.05
   7   0  -3   -0.03    0.12
  -6   0   2    0.04    0.04
  -6   0   2   -0.02    0.11
   6   0  -2   -0.04    0.05
   6   0  -2   -0.08    0.10
   6   0  -2    0.03    0.04
   6   0  -2    0.04    0.03
  -5   0   1    1.52    0.10
  -5   0   1    1.51    0.17
   5   0  -1    1.29    0.12
   5   0  -1    1.39    0.17
   5   0  -1    1.39    0.11
   5   0  -1    1.49    0.08
  -4   0   0    1.40    0.08
  -4   0   0    1.14    0.14
   4   0   0    1.16    0.14
   4   0   0    1.40    0.10
   4   0   0    1.45    0.08
   4   0   0    1.41    0.09
  -3   0  -1   10.49    0.39
  -3   0  -1    8.97    0.49
   3   0   1    9.54    0.48
   3   0   1    9.53    0.39
   3   0   1    9.76    0.40
  -2   0  -2    1.98    0.15
   2   0   2    2.28    0.12
   2   0   2    2.10    0.11
   2   0   2    2.18    0.16
  -1   0  -3   13.09    0.66
   1   0   3   15.21    0.56
   1   0   3   13.58    0.66
   1   0   3   13.77    0.56
   0   0  -4   13.35    0.55
   0   0   4   12.53    0.54
   0   0   4   13.40    0.54
   0   0   4   13.72    0.64
   1   0  -5  116.13    4.45
   1   0  -5  116.41    4.47
  -1   0   5  113.30    4.46
  -1   0   5  115.15    4.45
  -1   0   5  127.56    5.44
   2   0  -6   22.39    0.90
   2   0  -6   21.30    0.88
  -2   0   6   22.09    0.88
   3   0  -7   25.60    1.04
   3   0  -7   24.11    1.15
   3   0  -7   27.18    1.06
  -3   0   7   26.68    1.14
  -3   0   7   26.30    1.04
   4   0  -8    1.16    0.13
   4   0  -8    1.08    0.11
   4   0  -8    1.17    0.13
   4   0  -8    1.29    0.14
  -4   0   8    0.99    0.11
  -4   0   8    1.00    0.11
   5   0  -9    0.00    0.10
   5   0  -9   -0.12    0.08
   5   0  -9   -0.01    0.07
   5   0  -9   -0.07    0.09
  -5   0   9   -0.17    0.08
  -5   0   9   -0.12    0.06
   6   0 -10    4.03    0.26
   6   0 -10    3.98    0.28
   6   0 -10    4.19    0.29
  -6   0  10    4.17    0.25
   7   0 -11   -0.04    0.11
   7   0 -11    0.14    0.09
   8   0 -12    0.21    0.11
   8   0 -12    0.21    0.13
   9   0 -13    0.13    0.13
   9   0 -13    0.03    0.11
  12  -1  -7    0.22    0.24
  12  -1  -7    0.06    0.10
  11  -1  -6    0.07    0.09
  11  -1  -6   -0.17    0.17
  10  -1  -5    1.41    0.16
  10  -1  -5    1.31    0.13
  10  -1  -5    1.02    0.26
   9  -1  -4    0.22    0.17
   9  -1  -4    0.21    0.07
   9  -1  -4    0.08    0.08
   8  -1  -3    1.75    0.15
   8  -1  -3    1.80    0.14
   8  -1  -3    1.51    0.23
  -7   1   2   12.59    0.70
   7  -1  -2   12.47    0.53
   7  -1  -2   12.97    0.70
   7  -1  -2   13.01    0.56
  -6   1   1    1.23    0.18
   6  -1  -1    1.37    0.10
   6  -1  -1    1.16    0.17
   6  -1  -1    1.38    0.12
  -5   1   0    0.03    0.10
   5  -1   0    0.16    0.04
   5  -1   0    0.09    0.03
   5  -1   0    0.05    0.04
   5  -1   0   -0.03    0.09
  -4   1  -1    0.30    0.04
   4  -1   1    0.31    0.05
   4  -1   1    0.27    0.04
   4  -1   1    0.26    0.04
   4  -1   1    0.21    0.04
   4  -1   1    0.33    0.09
   3  -1   2   26.41    1.04
   3  -1   2   27.83    1.21
   3  -1   2   26.36    1.04
  -2   1  -3   16.50    0.80
   2  -1   3   16.41    0.66
   2  -1   3   16.94    0.72
   2  -1   3   16.90    0.67
  -1   1  -4   38.61    1.98
   1  -1   4   42.62    1.74
   1  -1   4   42.70    1.64
   1  -1   4   45.89    1.84
   1  -1   4   41.85    1.98
   1  -1   4   42.75    1.63
   0   1  -5   38.74    1.49
   0   1  -5   37.58    1.51
   0   1  -5   38.36    1.82
   0  -1   5   38.35    1.50
   0  -1   5   41.69    1.82
   0  -1   5   39.68    1.60
   0  -1   5   35.66    1.49
   1   1  -6   32.84    1.31
   1   1  -6   31.07    1.28
  -1  -1   6   32.99    1.29
  -1  -1   6   32.34    1.37
  -1  -1   6   34.65    1.57
   2   1  -7   70.74    2.90
   2   1  -7   65.67    2.58
   2   1  -7   66.62    2.61
   2   1  -7   67.04    2.62
  -2  -1   7   69.27    2.60
  -2  -1   7   64.91    2.75
  -2  -1   7   67.34    3.17
   3   1  -8    9.43    0.42
   3   1  -8    9.04    0.45
   3   1  -8    8.99    0.44
   3   1  -8    8.79    0.45
  -3  -1   8    9.09    0.42
  -3  -1   8    8.36    0.51
  -3  -1   8    8.97    0.42
  -3  -1   8    8.48    0.45
   4   1  -9    0.38    0.11
   4   1  -9    0.19    0.10
   4   1  -9    0.39    0.11
   4   1  -9    0.18    0.07
  -4  -1   9    0.03    0.07
  -4  -1   9    0.26    0.08
   5   1 -10   -0.21    0.10
   5   1 -10   -0.02    0.08
   5   1 -10   -0.18    0.10
  -5  -1  10   -0.06    0.07
   6   1 -11    8.22    0.45
   6   1 -11    7.91    0.41
   6   1 -11    8.39    0.44
   7   1 -12    1.19    0.18
   7   1 -12    1.34    0.16
   8   1 -13    0.37    0.14
   8   1 -13    0.57    0.13
  12  -2  -6    0.08    0.22
  12  -2  -6    0.05    0.09
  11  -2  -5    0.17    0.21
  11  -2  -5    0.25    0.10
  10  -2  -4    0.13    0.20
  10  -2  -4    0.21    0.09
   9  -2  -3    1.44    0.25
   9  -2  -3    1.70    0.15
   9  -2  -3    1.53    0.13
   8  -2  -2    1.31    0.14
   8  -2  -2    1.71    0.12
   8  -2  -2    1.59    0.23
  -7   2   1    0.88    0.19
   7  -2  -1    1.45    0.20
   7  -2  -1    0.99    0.11
   7  -2  -1    1.46    0.11
  -6   2   0   19.89    0.76
  -6   2   0   19.43    0.77
   6  -2   0   18.77    0.76
   6  -2   0   19.12    0.80
   6  -2   0   21.28    0.81
   6  -2   0   19.21    0.96
   6  -2   0   19.41    0.78
  -5   2  -1    8.94    0.37
   5  -2   1    8.39    0.39
   5  -2   1    8.67    0.37
   5  -2   1    9.43    0.40
   5  -2   1    9.23    0.37
   5  -2   1    8.41    0.49
   4  -2   2    6.50    0.28
   4  -2   2    6.45    0.36
   4  -2   2    6.22    0.27
   4  -2   2    5.84    0.30
  -3   2  -3    4.21    0.25
   3  -2   3    3.96    0.20
   3  -2   3    4.28    0.23
   3  -2   3    4.37    0.20
   3  -2   3    4.23    0.26
  -2   2  -4   16.11    0.83
   2  -2   4   16.95    0.68
   2  -2   4   17.02    0.68
   2  -2   4   17.85    0.74
   2  -2   4   16.41    0.82
  -1   2  -5    0.72    0.09
  -1   2  -5    0.61    0.09
  -1   2  -5    0.69    0.09
   1  -2   5    0.56    0.07
   1  -2   5    0.77    0.08
   1  -2   5    0.62    0.08
   1  -2   5    0.70    0.10
   0   2  -6   86.29    3.41
   0   2  -6   87.28    3.45
   0   2  -6   92.71    4.20
   0   2  -6   95.26    3.86
   0   2  -6   89.23    3.47
   0  -2   6   91.13    4.20
   0  -2   6   91.61    3.44
   0  -2   6   87.23    3.64
   1   2  -7    4.59    0.28
   1   2  -7    4.71    0.25
   1   2  -7    4.57    0.29
   1   2  -7    4.95    0.25
   1   2  -7    5.03    0.26
  -1  -2   7    4.65    0.26
  -1  -2   7    5.43    0.32
  -1  -2   7    4.52    0.29
   2   2  -8    5.79    0.30
   2   2  -8    5.63    0.34
   2   2  -8    5.85    0.32
   2   2  -8    5.75    0.34
   2   2  -8    6.00    0.29
  -2  -2   8    5.56    0.31
  -2  -2   8    5.86    0.35
  -2  -2   8    5.79    0.37
   3   2  -9   -0.12    0.09
   3   2  -9    0.01    0.10
   3   2  -9   -0.14    0.09
   3   2  -9    0.15    0.07
  -3  -2   9   -0.03    0.10
  -3  -2   9   -0.09    0.07
  -3  -2   9    0.00    0.11
   4   2 -10    0.01    0.11
   4   2 -10    0.23    0.09
   4   2 -10    0.19    0.12
  -4  -2  10    0.12    0.12
   5   2 -11    0.32    0.13
   5   2 -11    0.00    0.08
   5   2 -11    0.16    0.11
   6   2 -12    0.36    0.13
   6   2 -12    0.45    0.11
   6   2 -12    0.34    0.14
   7   2 -13    1.15    0.15
   7   2 -13    0.93    0.18
   8   2 -14    0.45    0.13
   8   2 -14    0.38    0.16
  12  -3  -5   -0.07    0.09
  12  -3  -5    0.15    0.21
  11  -3  -4    0.13    0.19
  11  -3  -4    0.23    0.10
  10  -3  -3    2.50    0.32
  10  -3  -3    2.55    0.21
   9  -3  -2    0.18    0.06
   9  -3  -2    0.11    0.07
   9  -3  -2    0.11    0.16
   8  -3  -1    0.20    0.15
   8  -3  -1    0.40    0.06
   8  -3  -1    0.23    0.07
  -7   3   0    2.20    0.12
  -7   3   0    2.61    0.14
   7  -3   0    2.51    0.14
   7  -3   0    2.77    0.16
   7  -3   0    2.21    0.25
   7  -3   0    2.31    0.16
  -6   3  -1    1.78    0.12
   6  -3   1    1.58    0.19
   6  -3   1    1.81    0.11
   6  -3   1    1.48    0.10
   6  -3   1    1.72    0.13
   6  -3   1    1.94    0.14
  -5   3  -2    3.95    0.21
   5  -3   2    4.09    0.21
   5  -3   2    3.47    0.19
   5  -3   2    3.86    0.29
   5  -3   2    4.11    0.23
   5  -3   2    4.23    0.20
  -4   3  -3   38.72    1.51
  -4   3  -3   39.17    1.83
   4  -3   3   39.07    1.73
   4  -3   3   37.19    1.59
   4  -3   3   39.15    1.49
   4  -3   3   37.60    1.49
  -3   3  -4    0.00    0.05
  -3   3  -4    0.10    0.06
  -3   3  -4   -0.01    0.06
   3  -3   4    0.11    0.05
   3  -3   4    0.14    0.08
   3  -3   4    0.02    0.04
  -2   3  -5    2.24    0.18
  -2   3  -5    2.02    0.18
  -2   3  -5    2.39    0.18
   2  -3   5    2.33    0.17
   2  -3   5    2.36    0.15
   2  -3   5    2.28    0.19
   2  -3   5    2.24    0.15
  -1   3  -6   15.30    0.76
  -1   3  -6   14.93    0.65
  -1   3  -6   15.39    0.68
  -1   3  -6   13.53    0.60
  -1   3  -6   13.94    0.64
   1  -3   6   14.96    0.75
   1  -3   6   14.44    0.69
   1  -3   6   15.54    0.63
   0   3  -7    0.77    0.12
   0   3  -7    1.10    0.10
   0   3  -7    0.97    0.10
   0   3  -7    0.92    0.13
   0   3  -7    0.66    0.12
   0   3  -7    0.78    0.09
   0  -3   7    0.97    0.13
   0  -3   7    0.84    0.10
   0  -3   7    0.94    0.14
   1   3  -8    5.54    0.27
   1   3  -8    5.67    0.29
   1   3  -8    5.04    0.32
   1   3  -8    5.84    0.31
   1   3  -8    5.22    0.32
  -1  -3   8    5.65    0.36
  -1  -3   8    5.06    0.34
  -1  -3   8    4.86    0.29
   2   3  -9    2.16    0.20
   2   3  -9    2.24    0.20
   2   3  -9    2.19    0.21
   2   3  -9    2.07    0.16
   2   3  -9    2.04    0.17
  -2  -3   9    2.19    0.22
  -2  -3   9    1.91    0.18
  -2  -3   9    2.38    0.23
   3   3 -10    1.72    0.19
   3   3 -10    1.34    0.18
   3   3 -10    1.31    0.13
  -3  -3  10    1.43    0.19
   4   3 -11   10.15    0.46
   4   3 -11    9.95    0.51
   4   3 -11    8.93    0.51
  -4  -3  11    9.42    0.53
   5   3 -12    1.76    0.20
   5   3 -12    1.62    0.20
   5   3 -12    1.56    0.15
   6   3 -13    0.62    0.16
   7   3 -14   -0.08    0.13
  13  -4  -5    0.15    0.11
  13  -4  -5    0.24    0.23
  12  -4  -4    1.13    0.17
  12  -4  -4    1.72    0.30
  11  -4  -3    0.16    0.09
  11  -4  -3    0.03    0.18
  10  -4  -2    2.30    0.30
  10  -4  -2    2.36    0.21
   9  -4  -1    1.03    0.13
   9  -4  -1    1.10    0.22
   8  -4   0    0.17    0.05
   8  -4   0    0.17    0.14
   8  -4   0    0.24    0.07
  -7   4  -1    1.07    0.10
   7  -4   1    1.03    0.11
   7  -4   1    1.31    0.11
   7  -4   1    1.01    0.19
   7  -4   1    1.36    0.13
  -6   4  -2    1.56    0.13
   6  -4   2    1.61    0.20
   6  -4   2    1.55    0.12
   6  -4   2    1.66    0.13
   6  -4   2    1.66    0.15
  -5   4  -3    3.43    0.21
  -5   4  -3    3.80    0.26
   5  -4   3    3.59    0.28
   5  -4   3    3.76    0.24
   5  -4   3    3.75    0.20
   5  -4   3    3.95    0.20
  -4   4  -4    0.44    0.10
  -4   4  -4    0.46    0.09
  -4   4  -4    0.38    0.09
   4  -4   4    0.60    0.07
   4  -4   4    0.39    0.12
   4  -4   4    0.29    0.07
   4  -4   4    0.40    0.10
  -3   4  -5   63.97    2.61
  -3   4  -5   66.96    2.64
  -3   4  -5   72.19    3.20
   3  -4   5   68.07    2.78
   3  -4   5   68.70    3.19
   3  -4   5   65.39    2.97
   3  -4   5   69.88    2.62
   3  -4   5   67.94    2.60
  -2   4  -6    7.62    0.39
  -2   4  -6    7.83    0.39
  -2   4  -6    7.19    0.38
  -2   4  -6    7.54    0.45
   2  -4   6    8.51    0.37
   2  -4   6    7.55    0.42
   2  -4   6    7.37    0.44
  -1   4  -7   21.70    0.94
  -1   4  -7   21.27    0.92
  -1   4  -7   21.48    0.87
  -1   4  -7   22.54    1.11
  -1   4  -7   22.83    1.00
   1  -4   7   22.45    1.11
   1  -4   7   21.40    1.00
   1  -4   7   22.66    0.91
   0   4  -8    0.51    0.12
   0   4  -8    0.41    0.08
   0   4  -8    0.33    0.11
   0   4  -8    0.65    0.10
   0   4  -8    0.52    0.09
   0   4  -8    0.50    0.11
   0  -4   8    0.61    0.10
   0  -4   8    0.44    0.11
   0  -4   8    0.30    0.13
   1   4  -9    5.78    0.34
   1   4  -9    5.59    0.35
   1   4  -9    5.82    0.33
   1   4  -9    6.00    0.35
   1   4  -9    5.79    0.29
  -1  -4   9    5.71    0.37
  -1  -4   9    5.79    0.38
   2   4 -10    0.18    0.12
   2   4 -10    0.28    0.08
   2   4 -10    0.23    0.12
   2   4 -10    0.37    0.12
  -2  -4  10    0.31    0.15
   3   4 -11    0.18    0.08
   3   4 -11    0.33    0.13
   3   4 -11    0.07    0.12
  -3  -4  11    0.27    0.14
   4   4 -12    0.65    0.16
   4   4 -12    0.95    0.16
  -4  -4  12    0.90    0.18
   5   4 -13    0.94    0.17
   5   4 -13    0.83    0.18
  -5  -4  13    0.47    0.16
   6   4 -14    0.34    0.16
  13  -5  -4    0.22    0.23
  13  -5  -4    0.31    0.13
  12  -5  -3    0.06    0.09
  12  -5  -3   -0.10    0.17
  11  -5  -2    0.87    0.14
  11  -5  -2    0.77    0.22
  10  -5  -1   -0.15    0.14
  10  -5  -1    0.00    0.07
   9  -5   0    2.26    0.18
   9  -5   0    1.60    0.26
  -8   5  -1    5.37    0.26
   8  -5   1    5.71    0.32
   8  -5   1    4.97    0.41
   8  -5   1    4.71    0.28
  -7   5  -2    0.72    0.10
   7  -5   2    1.06    0.19
   7  -5   2    0.64    0.08
   7  -5   2    0.97    0.14
   7  -5   2    0.73    0.09
  -6   5  -3    0.66    0.12
  -6   5  -3    0.59    0.10
  -6   5  -3    0.71    0.11
   6  -5   3    0.77    0.13
   6  -5   3    0.61    0.08
   6  -5   3    0.63    0.16
   6  -5   3    0.70    0.08
  -5   5  -4    1.13    0.12
  -5   5  -4    1.11    0.13
  -5   5  -4    1.26    0.15
   5  -5   4    1.14    0.10
   5  -5   4    1.02    0.15
   5  -5   4    1.23    0.17
  -4   5  -5    0.79    0.12
  -4   5  -5    0.62    0.11
  -4   5  -5    0.53    0.11
   4  -5   5    0.55    0.13
   4  -5   5    0.85    0.15
  -3   5  -6    0.07    0.08
  -3   5  -6   -0.17    0.07
  -3   5  -6    0.09    0.09
  -3   5  -6    0.07    0.08
   3  -5   6   -0.03    0.07
   3  -5   6   -0.08    0.10
  -2   5  -7    0.25    0.07
  -2   5  -7    0.16    0.10
  -2   5  -7    0.02    0.10
  -2   5  -7    0.43    0.11
  -2   5  -7    0.26    0.09
   2  -5   7    0.29    0.10
   2  -5   7    0.30    0.13
  -1   5  -8    0.20    0.11
  -1   5  -8    0.42    0.10
  -1   5  -8    0.38    0.07
  -1   5  -8    0.17    0.12
   1  -5   8    0.54    0.12
   1  -5   8    0.02    0.13
   0   5  -9    0.10    0.06
   0   5  -9    0.30    0.11
   0   5  -9    0.12    0.11
   0   5  -9    0.06    0.10
   0   5  -9    0.06    0.09
   0  -5   9    0.05    0.10
   0  -5   9    0.11    0.14
   1   5 -10    5.80    0.36
   1   5 -10    5.46    0.36
   1   5 -10    5.46    0.36
  -1  -5  10    5.59    0.39
   2   5 -11    2.92    0.27
   2   5 -11    3.19    0.27
  -2  -5  11    3.27    0.30
   3   5 -12    0.00    0.12
   3   5 -12   -0.10    0.12
  -3  -5  12   -0.25    0.12
   4   5 -13    0.05    0.13
   4   5 -13   -0.09    0.12
  -4  -5  13   -0.03    0.14
   5   5 -14    0.51    0.16
   5   5 -14    0.50    0.16
  -5  -5  14    0.42    0.16
  13  -6  -3    0.15    0.22
  13  -6  -3    0.09    0.11
  12  -6  -2   -0.02    0.18
  12  -6  -2    0.06    0.09
  11  -6  -1    0.01    0.08
  11  -6  -1   -0.06    0.16
  10  -6   0    3.05    0.34
  10  -6   0    3.34    0.24
   9  -6   1    1.92    0.17
   9  -6   1    1.81    0.27
  -8   6  -2    2.27    0.18
   8  -6   2    2.57    0.28
   8  -6   2    2.41    0.18
   8  -6   2    2.39    0.22
  -7   6  -3    0.25    0.10
  -7   6  -3    0.24    0.09
   7  -6   3    0.20    0.07
   7  -6   3    0.35    0.13
   7  -6   3    0.38    0.16
   7  -6   3    0.26    0.07
  -6   6  -4    1.28    0.14
  -6   6  -4    1.23    0.15
   6  -6   4    1.40    0.20
   6  -6   4    1.61    0.18
  -5   6  -5   12.87    0.56
  -5   6  -5   11.65    0.56
   5  -6   5   12.20    0.66
   5  -6   5   11.81    0.61
  -4   6  -6    1.28    0.16
  -4   6  -6    1.36    0.15
   4  -6   6    1.04    0.17
  -3   6  -7    1.72    0.17
  -3   6  -7    1.40    0.18
  -3   6  -7    1.29    0.16
   3  -6   7    1.57    0.20
   3  -6   7    1.53    0.18
  -2   6  -8    2.64    0.24
  -2   6  -8    2.91    0.22
  -2   6  -8    2.36    0.22
   2  -6   8    3.09    0.26
   2  -6   8    2.55    0.26
  -1   6  -9   16.41    0.75
  -1   6  -9   15.45    0.71
  -1   6  -9   15.68    0.75
  -1   6  -9   14.46    0.71
   1  -6   9   13.65    0.77
   0   6 -10    4.55    0.32
   0   6 -10    4.65    0.33
   0   6 -10    4.37    0.32
   0  -6  10    3.99    0.34
   1   6 -11    0.10    0.12
   1   6 -11   -0.27    0.10
  -1  -6  11   -0.07    0.13
   2   6 -12    0.00    0.13
   2   6 -12   -0.05    0.12
  -2  -6  12   -0.10    0.14
   3   6 -13    0.38    0.15
   3   6 -13    0.99    0.19
  -3  -6  13    0.80    0.19
   4   6 -14   -0.02    0.14
   4   6 -14    0.13    0.14
  -4  -6  14    0.10    0.15
  13  -7  -2    0.28    0.23
  13  -7  -2   -0.01    0.10
  12  -7  -1    0.34    0.11
  12  -7  -1    0.40    0.22
  11  -7   0   -0.15    0.14
  11  -7   0    0.10    0.09
  10  -7   1    0.22    0.09
  10  -7   1    0.60    0.20
   9  -7   2    0.83    0.16
   9  -7   2    0.61    0.20
   9  -7   2    0.57    0.10
  -8   7  -3    0.07    0.09
   8  -7   3    0.07    0.07
   8  -7   3    0.10    0.14
   8  -7   3    0.00    0.11
  -7   7  -4    5.63    0.33
  -7   7  -4    5.68    0.33
   7  -7   4    5.94    0.38
   7  -7   4    5.85    0.43
  -6   7  -5    6.71    0.38
  -6   7  -5    6.83    0.37
   6  -7   5    6.60    0.46
   6  -7   5    6.91    0.42
  -5   7  -6    5.28    0.33
  -5   7  -6    5.28    0.33
   5  -7   6    5.34    0.38
  -4   7  -7    9.94    0.49
  -4   7  -7    9.38    0.50
  -4   7  -7   10.03    0.53
   4  -7   7    9.39    0.55
  -3   7  -8    8.96    0.48
  -3   7  -8    8.87    0.46
  -3   7  -8    7.91    0.46
   3  -7   8    8.73    0.52
  -2   7  -9    3.85    0.30
  -2   7  -9    3.89    0.29
  -2   7  -9    3.60    0.29
   2  -7   9    3.57    0.32
  -1   7 -10    1.28    0.19
  -1   7 -10    1.81    0.20
  -1   7 -10    1.79    0.21
   1  -7  10    1.58    0.23
   0   7 -11    0.41    0.15
   0   7 -11    0.34    0.15
   0  -7  11    0.41    0.18
   1   7 -12    0.68    0.16
   1   7 -12    0.56    0.17
  -1  -7  12    0.29    0.17
   2   7 -13   -0.02    0.13
   2   7 -13    0.11    0.14
  -2  -7  13    0.07    0.16
   3   7 -14    0.28    0.17
   3   7 -14    0.23    0.16
  -3  -7  14    0.13    0.18
  13  -8  -1    0.14    0.11
  12  -8   0    0.23    0.21
  12  -8   0    0.23    0.11
  11  -8   1    0.99    0.24
  11  -8   1    0.80    0.13
  10  -8   2    0.34    0.09
  10  -8   2    0.34    0.18
   9  -8   3    0.62    0.16
   9  -8   3    0.36    0.09
   9  -8   3    0.20    0.16
  -8   8  -4    0.56    0.12
   8  -8   4    0.50    0.18
   8  -8   4    0.71    0.17
  -7   8  -5    8.41    0.44
   7  -8   5    8.61    0.50
   7  -8   5    8.24    0.55
  -6   8  -6    0.18    0.12
  -6   8  -6   -0.04    0.11
   6  -8   6    0.12    0.16
  -5   8  -7    0.63    0.15
  -5   8  -7    0.42    0.14
  -5   8  -7    0.61    0.14
   5  -8   7    0.35    0.18
  -4   8  -8   -0.01    0.10
  -4   8  -8    0.05    0.11
  -4   8  -8    0.04    0.11
   4  -8   8    0.01    0.14
  -3   8  -9    2.82    0.24
  -3   8  -9    2.76    0.25
  -3   8  -9    2.05    0.22
   3  -8   9    1.99    0.26
  -2   8 -10    0.11    0.12
  -2   8 -10    0.19    0.13
  -2   8 -10    0.10    0.12
   2  -8  10    0.20    0.16
  -1   8 -11    0.40    0.14
  -1   8 -11    0.46    0.15
   1  -8  11    0.23    0.17
   0   8 -12    1.68    0.23
   0   8 -12    1.77    0.23
   0  -8  12    1.98    0.27
   1   8 -13    2.06    0.24
   1   8 -13    1.59    0.23
  -1  -8  13    1.44    0.25
   2   8 -14    0.17    0.16
  -2  -8  14    0.24    0.18
  12  -9   1    1.06    0.15
  12  -9   1    1.08    0.26
  11  -9   2    0.01    0.16
  11  -9   2    0.10    0.09
  10  -9   3    0.05    0.17
   9  -9   4    0.07    0.14
   9  -9   4   -0.04    0.16
  -8   9  -5    0.46    0.13
   8  -9   5    0.46    0.17
   8  -9   5    0.20    0.18
  -7   9  -6    8.18    0.45
   7  -9   6    7.76    0.50
  -6   9  -7    7.89    0.47
  -6   9  -7    8.83    0.53
  -6   9  -7    9.00    0.46
   6  -9   7    8.40    0.54
  -5   9  -8    3.55    0.30
  -5   9  -8    4.20    0.31
  -5   9  -8    4.34    0.33
  -4   9  -9    1.56    0.20
  -4   9  -9    1.87    0.21
  -4   9  -9    1.52    0.21
   4  -9   9    1.28    0.23
  -3   9 -10   -0.23    0.11
  -3   9 -10   -0.13    0.11
  -3   9 -10   -0.08    0.12
   3  -9  10    0.00    0.15
  -2   9 -11    0.24    0.14
  -2   9 -11    0.21    0.14
   2  -9  11    0.34    0.19
  -1   9 -12   -0.17    0.12
  -1   9 -12   -0.01    0.14
   1  -9  12    0.01    0.16
   0   9 -13    1.92    0.25
   0  -9  13    1.78    0.28
  11 -10   3    0.18    0.20
  10 -10   4    1.16    0.26
   9 -10   5    0.47    0.20
   9 -10   5    0.48    0.18
  -8  10  -6    0.26    0.13
  -8  10  -6    0.17    0.14
   8 -10   6    0.08    0.17
  -7  10  -7   -0.15    0.12
  -7  10  -7   -0.05    0.13
   7 -10   7    0.02    0.16
  -6  10  -8    1.43    0.20
  -6  10  -8    1.43    0.22
   6 -10   8    1.45    0.24
  -5  10  -9    2.00    0.24
  -5  10  -9    2.77    0.28
  -5  10  -9    2.31    0.24
   5 -10   9    2.35    0.29
  -4  10 -10    0.19    0.14
  -4  10 -10   -0.16    0.13
  -4  10 -10   -0.09    0.13
   4 -10  10   -0.29    0.14
  -3  10 -11   -0.02    0.13
  -3  10 -11    0.27    0.15
   3 -10  11    0.04    0.15
  -2  10 -12   -0.11    0.13
   2 -10  12    0.13    0.20
  10 -11   5    0.09    0.17
  -9  11  -6    2.06    0.27
   9 -11   6    1.67    0.28
  -8  11  -7   -0.02    0.13
  -8  11  -7   -0.03    0.14
   8 -11   7    0.16    0.17
  -7  11  -8   -0.11    0.14
  -7  11  -8   -0.12    0.12
   7 -11   8   -0.10    0.15
  -6  11  -9    0.03    0.14
  -6  11  -9    0.09    0.15
   6 -11   9   -0.07    0.15
  -5  11 -10   -0.09    0.14
   5 -11  10    0.06    0.17
  -4  11 -11    0.10    0.15
   4 -11  11    0.42    0.19
   4 -14   5    3.03    0.34
  -4  14  -5    2.94    0.36
   5 -14   4    0.82    0.21
  -5  14  -4    0.93    0.24
   6 -14   3    0.11    0.16
  -6  14  -3   -0.12    0.12
  -6  14  -3    0.09    0.16
   7 -14   2    0.09    0.14
  -7  14  -2    0.00    0.15
  -7  14  -2   -0.06    0.12
   8 -14   1    0.32    0.17
  -8  14  -1   -0.01    0.13
  -8  14  -1    0.27    0.17
   1 -13   7    0.74    0.21
  -1  13  -7    0.31    0.23
  -1  13  -7    0.33    0.13
   2 -13   6    0.44    0.19
  -2  13  -6    0.31    0.21
  -2  13  -6    0.28    0.13
   3 -13   5   -0.14    0.13
  -3  13  -5    0.00    0.18
  -3  13  -5    0.06    0.13
   4 -13   4    0.92    0.21
  -4  13  -4    0.87    0.22
  -4  13  -4    0.74    0.17
   5 -13   3    0.01    0.13
  -5  13  -3    0.07    0.12
  -5  13  -3   -0.02    0.14
   6 -13   2    0.15    0.15
  -6  13  -2    0.15    0.12
  -6  13  -2    0.23    0.16
   7 -13   1    0.16    0.13
  -7  13  -1   -0.17    0.11
  -7  13  -1   -0.15    0.09
   8 -13   0    0.28    0.15
  -8  13   0    0.48    0.17
  -8  13   0    0.35    0.14
   9 -13  -1    1.05    0.19
  -9  13   1    0.63    0.18
  10 -13  -2    0.45    0.16
 -10  13   2    0.46    0.18
  -1 -12   8    0.01    0.17
   1  12  -8   -0.32    0.19
   1  12  -8   -0.08    0.11
   0 -12   7    1.21    0.22
   0  12  -7    1.00    0.26
   0  12  -7    0.66    0.15
   0  12  -7    0.82    0.17
   1 -12   6    0.45    0.18
  -1  12  -6    0.19    0.11
  -1  12  -6    0.00    0.18
  -1  12  -6    0.14    0.13
   2 -12   5    0.01    0.13
  -2  12  -5    0.23    0.17
  -2  12  -5    0.01    0.12
  -2  12  -5   -0.05    0.09
   3 -12   4    0.45    0.17
  -3  12  -4    0.44    0.14
  -3  12  -4    0.30    0.18
  -3  12  -4    0.37    0.11
   4 -12   3    0.33    0.16
  -4  12  -3    0.39    0.17
  -4  12  -3    0.21    0.12
   5 -12   2    0.26    0.15
  -5  12  -2    0.35    0.15
  -5  12  -2    0.41    0.13
   6 -12   1    0.27    0.14
  -6  12  -1    0.22    0.11
  -6  12  -1    0.31    0.14
   7 -12   0    0.40    0.15
  -7  12   0    0.24    0.12
  -7  12   0    0.50    0.15
   8 -12  -1    0.25    0.14
  -8  12   1    0.27    0.14
  -8  12   1    0.06    0.11
   9 -12  -2    0.03    0.12
  -9  12   2    0.13    0.13
  10 -12  -3    0.16    0.13
 -10  12   3    0.30    0.15
  11 -12  -4    0.35    0.12
 -11  12   4    0.47    0.17
  -2 -11   8    0.35    0.18
   2  11  -8    0.58    0.16
   2  11  -8    0.48    0.14
   2  11  -8    0.69    0.24
  -1 -11   7    0.28    0.15
   1  11  -7   -0.01    0.10
   1  11  -7    0.01    0.12
   1  11  -7    0.06    0.19
   0 -11   6   -0.06    0.13
   0  11  -6    0.02    0.10
   0  11  -6   -0.11    0.11
   0  11  -6   -0.08    0.16
   1 -11   5    0.48    0.16
  -1  11  -5    0.29    0.13
  -1  11  -5    0.07    0.17
  -1  11  -5    0.33    0.11
   2 -11   4    3.27    0.30
  -2  11  -4    3.36    0.24
  -2  11  -4    3.56    0.35
  -2  11  -4    3.51    0.27
   3 -11   3    0.35    0.15
  -3  11  -3    0.48    0.13
  -3  11  -3    0.50    0.15
  -3  11  -3    0.42    0.10
   4 -11   2    0.35    0.15
  -4  11  -2    0.37    0.12
  -4  11  -2    0.34    0.14
   5 -11   1    0.92    0.17
  -5  11  -1    0.77    0.14
  -5  11  -1    1.15    0.18
   6 -11   0    1.68    0.21
  -6  11   0    1.82    0.17
  -6  11   0    1.79    0.22
   7 -11  -1    0.63    0.14
  -7  11   1    0.46    0.11
  -7  11   1    0.36    0.13
   8 -11  -2    0.39    0.09
   8 -11  -2    0.24    0.12
  -8  11   2    0.23    0.13
  -8  11   2    0.24    0.10
   9 -11  -3   -0.12    0.07
   9 -11  -3   -0.10    0.10
  -9  11   3   -0.10    0.10
  10 -11  -4   -0.10    0.08
  10 -11  -4    0.00    0.11
 -10  11   4    0.06    0.11
  11 -11  -5   -0.09    0.09
 -11  11   5    0.07    0.12
   4  10  -9   -0.01    0.22
   4  10  -9   -0.03    0.13
   4  10  -9   -0.02    0.12
  -3 -10   8    1.53    0.23
   3  10  -8    1.19    0.18
   3  10  -8    1.29    0.28
   3  10  -8    1.30    0.19
  -2 -10   7    0.81    0.19
   2  10  -7    0.90    0.24
   2  10  -7    1.03    0.16
   2  10  -7    1.01    0.16
  -1 -10   6    0.54    0.16
   1  10  -6    0.46    0.14
   1  10  -6    0.19    0.11
   1  10  -6    0.28    0.19
   0 -10   5    5.42    0.38
   0  10  -5    5.34    0.31
   0  10  -5    4.78    0.42
   0  10  -5    4.83    0.32
   1 -10   4    3.19    0.30
  -1  10  -4    3.19    0.26
  -1  10  -4    3.60    0.24
  -1  10  -4    3.56    0.34
   2 -10   3   11.85    0.67
  -2  10  -3   13.81    0.59
  -2  10  -3   14.32    0.73
  -2  10  -3   12.86    0.61
   3 -10   2    7.83    0.46
  -3  10  -2    7.78    0.41
  -3  10  -2    8.14    0.50
  -3  10  -2    7.68    0.37
   4 -10   1    2.89    0.25
  -4  10  -1    2.63    0.21
  -4  10  -1    2.80    0.17
  -4  10  -1    2.76    0.27
   5 -10   0    0.17    0.11
  -5  10   0    0.10    0.10
  -5  10   0    0.24    0.09
   6 -10  -1    0.25    0.12
   6 -10  -1    0.26    0.07
  -6  10   1    0.39    0.12
  -6  10   1    0.12    0.09
   7 -10  -2    0.34    0.13
   7 -10  -2    0.47    0.09
  -7  10   2    0.33    0.10
  -7  10   2    0.47    0.13
   8 -10  -3    0.23    0.12
   8 -10  -3    0.23    0.08
  -8  10   3    0.31    0.13
  -8  10   3    0.32    0.09
   9 -10  -4    1.08    0.14
   9 -10  -4    1.03    0.16
  -9  10   4    1.06    0.18
  10 -10  -5    0.34    0.11
  10 -10  -5    0.28    0.12
  11 -10  -6    0.23    0.12
  11 -10  -6    0.30    0.20
   5   9  -9    0.37    0.15
   5   9  -9    0.55    0.16
   5   9  -9    0.37    0.24
   4   9  -8    2.56    0.24
   4   9  -8    2.43    0.23
   4   9  -8    2.87    0.34
  -3  -9   7    0.24    0.14
   3   9  -7    0.08    0.09
   3   9  -7   -0.02    0.10
   3   9  -7   -0.05    0.17
  -2  -9   6    2.94    0.28
   2   9  -6    2.81    0.31
   2   9  -6    2.92    0.24
   2   9  -6    2.64    0.23
  -1  -9   5    0.20    0.13
   1   9  -5    0.28    0.11
   1   9  -5    0.22    0.17
   1   9  -5    0.00    0.10
   0  -9   4    2.25    0.24
   0  -9   4    2.87    0.26
   0   9  -4    2.32    0.20
   0   9  -4    3.16    0.31
   0   9  -4    2.34    0.22
   1  -9   3   14.27    0.73
   1  -9   3   12.86    0.66
  -1   9  -3   13.07    0.58
  -1   9  -3   13.88    0.72
  -1   9  -3   12.31    0.60
   2  -9   2    0.04    0.10
   2  -9   2    0.15    0.09
  -2   9  -2    0.00    0.08
  -2   9  -2   -0.07    0.10
  -2   9  -2    0.07    0.08
  -2   9  -2    0.11    0.06
   3  -9   1    0.07    0.10
  -3   9  -1    0.06    0.10
  -3   9  -1    0.00    0.08
  -3   9  -1   -0.02    0.05
  -3   9  -1    0.10    0.08
   4  -9   0    1.07    0.09
   4  -9   0    0.88    0.14
  -4   9   0    0.95    0.14
  -4   9   0    0.91    0.12
  -4   9   0    1.07    0.15
  -4   9   0    0.97    0.09
   5  -9  -1    1.21    0.11
   5  -9  -1    1.50    0.17
  -5   9   1    1.42    0.14
  -5   9   1    1.18    0.16
   6  -9  -2    0.03    0.05
   6  -9  -2    0.09    0.10
  -6   9   2    0.02    0.07
  -6   9   2    0.05    0.09
   7  -9  -3    0.96    0.12
   7  -9  -3    1.00    0.15
  -7   9   3    0.94    0.16
  -7   9   3    1.01    0.11
   8  -9  -4    0.85    0.14
   8  -9  -4    0.67    0.12
  -8   9   4    0.75    0.10
   9  -9  -5    0.79    0.13
   9  -9  -5    0.51    0.13
  10  -9  -6    0.12    0.11
  10  -9  -6    0.11    0.10
  10  -9  -6    0.38    0.18
  11  -9  -7   -0.02    0.10
  11  -9  -7   -0.05    0.18
   6   8  -9    0.03    0.21
   6   8  -9   -0.12    0.12
   5   8  -8    0.12    0.11
   5   8  -8    0.17    0.20
   5   8  -8    0.20    0.12
  -4  -8   7    1.87    0.22
   4   8  -7    1.69    0.18
   4   8  -7    1.40    0.27
   4   8  -7    1.98    0.19
  -3  -8   6    0.03    0.12
   3   8  -6   -0.01    0.09
   3   8  -6    0.05    0.09
   3   8  -6   -0.15    0.16
  -2  -8   5    4.26    0.31
   2   8  -5    4.03    0.37
   2   8  -5    4.24    0.27
   2   8  -5    4.13    0.27
  -1  -8   4    0.80    0.15
  -1  -8   4    0.89    0.16
   1   8  -4    0.80    0.13
   1   8  -4    0.97    0.13
   1   8  -4    0.78    0.19
   0  -8   3    4.55    0.32
   0  -8   3    4.75    0.33
   0   8  -3    5.28    0.35
   0   8  -3    4.83    0.27
   0   8  -3    5.25    0.37
   0   8  -3    5.16    0.29
   1  -8   2   10.45    0.56
   1  -8   2    9.83    0.51
   1  -8   2   10.11    0.42
  -1   8  -2   10.00    0.56
  -1   8  -2   10.69    0.57
  -1   8  -2    9.27    0.55
  -1   8  -2    9.58    0.47
  -1   8  -2   10.24    0.45
   2  -8   1    5.39    0.33
   2  -8   1    5.91    0.26
  -2   8  -1    5.72    0.37
  -2   8  -1    5.86    0.37
  -2   8  -1    5.25    0.30
  -2   8  -1    5.83    0.27
  -2   8  -1    5.74    0.36
   3  -8   0    2.05    0.20
   3  -8   0    2.21    0.14
  -3   8   0    2.52    0.20
  -3   8   0    2.05    0.14
  -3   8   0    1.84    0.19
  -3   8   0    1.97    0.16
   4  -8  -1    0.27    0.10
   4  -8  -1    0.22    0.06
  -4   8   1    0.30    0.09
  -4   8   1    0.25    0.08
  -4   8   1    0.32    0.05
  -4   8   1    0.31    0.10
   5  -8  -2    6.15    0.35
   5  -8  -2    6.09    0.30
  -5   8   2    6.75    0.39
  -5   8   2    6.31    0.38
  -5   8   2    5.92    0.31
   6  -8  -3    0.21    0.09
   6  -8  -3    0.09    0.06
  -6   8   3    0.00    0.06
  -6   8   3    0.05    0.08
   7  -8  -4    0.13    0.09
   7  -8  -4   -0.10    0.06
  -7   8   4    0.00    0.06
   8  -8  -5    1.20    0.22
   8  -8  -5    1.12    0.15
   8  -8  -5    1.21    0.15
   9  -8  -6    1.73    0.18
   9  -8  -6    1.25    0.22
   9  -8  -6    1.31    0.16
  10  -8  -7    1.07    0.23
  10  -8  -7    0.92    0.15
  11  -8  -8   -0.02    0.10
  11  -8  -8    0.05    0.18
   7   7  -9   -0.19    0.19
   7   7  -9    0.05    0.12
   6   7  -8   -0.07    0.10
   6   7  -8    0.10    0.19
   5   7  -7    0.23    0.19
   5   7  -7    0.35    0.12
   5   7  -7    0.27    0.11
  -4  -7   6    4.25    0.31
   4   7  -6    3.84    0.37
   4   7  -6    4.27    0.28
   4   7  -6    4.25    0.27
  -3  -7   5    1.68    0.20
  -3  -7   5    1.74    0.20
   3   7  -5    1.44    0.16
   3   7  -5    1.75    0.25
   3   7  -5    1.87    0.18
  -2  -7   4    1.45    0.17
  -2  -7   4    1.51    0.17
   2   7  -4    1.47    0.22
   2   7  -4    1.48    0.15
   2   7  -4    1.36    0.14
  -1  -7   3    3.38    0.26
  -1  -7   3    3.79    0.25
   1   7  -3    3.59    0.22
   1   7  -3    3.84    0.31
   1   7  -3    4.13    0.24
   1   7  -3    3.38    0.30
   0  -7   2    1.21    0.11
   0  -7   2    1.09    0.13
   0  -7   2    1.07    0.13
   0   7  -2    1.08    0.16
   0   7  -2    0.99    0.13
   0   7  -2    1.01    0.11
   0   7  -2    0.92    0.16
   0   7  -2    0.95    0.10
   1  -7   1    0.16    0.05
   1  -7   1    0.12    0.06
   1  -7   1    0.17    0.08
  -1   7  -1    0.21    0.10
  -1   7  -1    0.06    0.05
  -1   7  -1    0.16    0.07
  -1   7  -1    0.06    0.06
  -1   7  -1    0.04    0.08
   2  -7   0    0.06    0.07
   2  -7   0    0.06    0.05
  -2   7   0   -0.03    0.05
  -2   7   0   -0.01    0.04
  -2   7   0   -0.02    0.07
   3  -7  -1   15.01    0.68
   3  -7  -1   15.08    0.61
  -3   7   1   15.42    0.77
  -3   7   1   15.38    0.73
  -3   7   1   14.46    0.63
  -3   7   1   14.35    0.60
   4  -7  -2    0.49    0.08
   4  -7  -2    0.25    0.09
  -4   7   2    0.47    0.08
  -4   7   2    0.43    0.10
  -4   7   2    0.54    0.09
  -4   7   2    0.26    0.05
   5  -7  -3    3.94    0.22
   5  -7  -3    3.80    0.25
  -5   7   3    3.80    0.17
  -5   7   3    3.54    0.21
  -5   7   3    3.87    0.27
   6  -7  -4    9.44    0.48
   6  -7  -4    9.73    0.45
  -6   7   4    9.76    0.43
   7  -7  -5    0.68    0.16
   7  -7  -5    0.41    0.11
   7  -7  -5    0.36    0.09
  -7   7   5    0.39    0.07
   8  -7  -6    0.27    0.11
   8  -7  -6    0.36    0.10
   8  -7  -6    0.45    0.16
   9  -7  -7    0.96    0.20
   9  -7  -7    1.02    0.14
   9  -7  -7    1.16    0.15
  10  -7  -8    2.14    0.21
  10  -7  -8    1.86    0.26
  11  -7  -9    0.23    0.13
   8   6  -9    0.15    0.21
   8   6  -9   -0.13    0.10
   7   6  -8    0.42    0.22
   7   6  -8    0.82    0.15
   6   6  -7    1.49    0.27
   6   6  -7    1.62    0.18
   5   6  -6    0.18    0.17
   5   6  -6   -0.07    0.09
   5   6  -6    0.12    0.10
  -4  -6   5    0.04    0.11
  -4  -6   5    0.32    0.12
   4   6  -5    0.25    0.16
   4   6  -5    0.16    0.10
   4   6  -5    0.04    0.09
  -3  -6   4    6.53    0.40
  -3  -6   4    6.23    0.35
   3   6  -4    6.29    0.32
   3   6  -4    6.05    0.43
   3   6  -4    5.89    0.32
  -2  -6   3    1.97    0.18
  -2  -6   3    1.52    0.19
  -2  -6   3    1.71    0.16
   2   6  -3    2.24    0.22
   2   6  -3    1.75    0.21
   2   6  -3    1.91    0.16
   2   6  -3    1.94    0.15
  -1  -6   2   18.54    0.93
  -1  -6   2   18.09    0.81
   1   6  -2   18.92    0.92
   1   6  -2   18.74    0.76
   1   6  -2   19.03    0.77
   1   6  -2   18.39    0.90
   0  -6   1    0.88    0.10
   0  -6   1    0.99    0.12
   0   6  -1    1.00    0.09
   0   6  -1    1.08    0.12
   0   6  -1    0.97    0.14
   0   6  -1    0.96    0.10
   0   6  -1    0.75    0.13
   1  -6   0    0.20    0.06
   1  -6   0    0.15    0.07
   1  -6   0    0.24    0.06
  -1   6   0   -0.04    0.05
  -1   6   0    0.28    0.09
  -1   6   0    0.17    0.08
  -1   6   0    0.17    0.05
  -1   6   0    0.13    0.06
   2  -6  -1   18.03    0.70
   2  -6  -1   17.58    0.76
  -2   6   1   17.40    0.71
  -2   6   1   16.44    0.81
  -2   6   1   17.00    0.69
   3  -6  -2   16.29    0.74
   3  -6  -2   17.03    0.69
  -3   6   2   18.54    0.70
  -3   6   2   17.29    0.84
  -3   6   2   16.55    0.67
  -3   6   2   16.22    0.80
   4  -6  -3   11.25    0.49
  -4   6   3   11.30    0.46
  -4   6   3   11.54    0.57
  -4   6   3   11.04    0.48
   5  -6  -4   15.24    0.64
   5  -6  -4   15.46    0.61
  -5   6   4   14.27    0.59
  -5   6   4   15.06    0.62
  -5   6   4   15.51    0.73
   6  -6  -5    0.03    0.06
   6  -6  -5   -0.02    0.10
  -6   6   5   -0.03    0.05
   7  -6  -6    0.63    0.15
   7  -6  -6    0.40    0.09
  -7   6   6    0.66    0.08
   8  -6  -7    0.28    0.13
   8  -6  -7    0.34    0.10
   9  -6  -8    0.81    0.18
   9  -6  -8    0.85    0.14
  10  -6  -9    0.00    0.10
  11  -6 -10   -0.06    0.10
   9   5  -9    0.00    0.11
   8   5  -8    0.01    0.10
   8   5  -8   -0.10    0.19
   7   5  -7    0.11    0.10
   7   5  -7    0.10    0.08
   7   5  -7   -0.13    0.16
   6   5  -6   21.04    1.13
   6   5  -6   21.44    0.93
   6   5  -6   22.62    0.92
   6   5  -6   22.33    0.91
  -5  -5   5    0.32    0.12
  -5  -5   5    0.23    0.12
   5   5  -5    0.35    0.08
   5   5  -5    0.30    0.16
   5   5  -5    0.32    0.10
   5   5  -5    0.21    0.09
  -4  -5   4    1.78    0.19
  -4  -5   4    1.50    0.15
   4   5  -4    1.60    0.22
   4   5  -4    1.56    0.22
   4   5  -4    1.73    0.15
   4   5  -4    1.53    0.14
  -3  -5   3    2.04    0.17
  -3  -5   3    2.15    0.22
  -3  -5   3    2.05    0.18
   3   5  -3    2.32    0.23
   3   5  -3    2.20    0.16
   3   5  -3    1.51    0.20
   3   5  -3    2.18    0.16
  -2  -5   2    2.63    0.23
  -2  -5   2    2.59    0.19
  -2  -5   2    2.73    0.18
   2   5  -2    2.90    0.24
   2   5  -2    2.84    0.24
   2   5  -2    2.92    0.17
   2   5  -2    2.35    0.16
  -1  -5   1    0.75    0.09
  -1  -5   1    0.67    0.09
  -1  -5   1    0.53    0.10
   1   5  -1    0.65    0.12
   1   5  -1    0.51    0.08
   1   5  -1    0.46    0.11
   1   5  -1    0.53    0.07
   0  -5   0    1.46    0.12
   0  -5   0    1.34    0.11
   0   5   0    1.49    0.15
   0   5   0    1.37    0.11
   0   5   0    1.36    0.14
   0   5   0    1.23    0.10
   0   5   0    1.23    0.12
   1  -5  -1    6.78    0.31
   1  -5  -1    7.12    0.33
  -1   5   1    6.40    0.36
  -1   5   1    6.61    0.29
  -1   5   1    6.02    0.35
  -1   5   1    7.15    0.31
  -1   5   1    6.86    0.36
   2  -5  -2   10.00    0.44
  -2   5   2   10.88    0.53
  -2   5   2    9.81    0.50
  -2   5   2   11.10    0.44
  -2   5   2    9.78    0.42
   3  -5  -3    8.44    0.38
  -3   5   3    8.59    0.35
  -3   5   3    8.60    0.43
  -3   5   3    8.32    0.37
   4  -5  -4   51.37    2.00
  -4   5   4   52.94    2.27
  -4   5   4   52.56    1.97
  -4   5   4   50.22    1.99
   5  -5  -5   14.84    0.64
   5  -5  -5   15.79    0.61
   5  -5  -5   15.12    0.74
  -5   5   5   14.15    0.61
   6  -5  -6    9.04    0.43
   6  -5  -6    9.05    0.50
   6  -5  -6    9.68    0.40
  -6   5   6    8.62    0.40
   7  -5  -7    0.79    0.11
   7  -5  -7    0.50    0.14
  -7   5   7    0.77    0.09
   8  -5  -8    3.04    0.23
   8  -5  -8    2.87    0.28
   9  -5  -9    0.39    0.12
  10  -5 -10    0.08    0.11
  11  -5 -11    0.41    0.14
   9   4  -8    0.48    0.23
   9   4  -8    0.39    0.13
   9   4  -8    0.08    0.09
   8   4  -7    1.94    0.19
   8   4  -7    1.80    0.17
   8   4  -7    1.07    0.25
   7   4  -6    1.35    0.25
   7   4  -6    1.36    0.16
   7   4  -6    1.55    0.16
   6   4  -5   -0.12    0.13
   6   4  -5   -0.09    0.07
   6   4  -5   -0.03    0.06
   6   4  -5   -0.22    0.07
  -5  -4   4    6.60    0.33
   5   4  -4    6.58    0.32
   5   4  -4    6.57    0.33
   5   4  -4    6.16    0.44
   5   4  -4    6.59    0.31
  -4  -4   3   11.72    0.62
  -4  -4   3   11.63    0.62
  -4  -4   3   11.13    0.51
   4   4  -3   11.02    0.61
   4   4  -3   10.58    0.49
   4   4  -3   11.14    0.48
   4   4  -3   11.17    0.62
  -3  -4   2   15.66    0.82
  -3  -4   2   16.75    0.81
  -3  -4   2   16.13    0.69
   3   4  -2   15.96    0.67
   3   4  -2   16.82    0.82
   3   4  -2   15.52    0.80
   3   4  -2   16.21    0.66
  -2  -4   1    6.73    0.38
  -2  -4   1    6.89    0.40
  -2  -4   1    7.49    0.34
   2   4  -1    6.98    0.32
   2   4  -1    7.03    0.32
   2   4  -1    7.26    0.40
   2   4  -1    6.61    0.40
  -1  -4   0   13.40    0.57
  -1  -4   0   12.45    0.63
  -1  -4   0   13.21    0.64
   1   4   0   13.01    0.63
   1   4   0   13.05    0.54
   1   4   0   12.77    0.53
   1   4   0   13.35    0.65
   0  -4  -1    2.75    0.16
   0   4   1    3.00    0.20
   0   4   1    2.52    0.19
   0   4   1    2.82    0.15
   0   4   1    2.63    0.16
   0   4   1    3.11    0.16
   1  -4  -2   16.53    0.65
  -1   4   2   15.80    0.63
  -1   4   2   16.18    0.77
  -1   4   2   15.68    0.74
  -1   4   2   16.86    0.65
  -1   4   2   14.79    0.73
   2  -4  -3    2.57    0.16
  -2   4   3    2.19    0.15
  -2   4   3    2.70    0.13
   3  -4  -4   10.90    0.47
  -3   4   4   11.06    0.52
  -3   4   4   10.65    0.44
  -3   4   4   10.89    0.46
   4  -4  -5    2.12    0.15
   4  -4  -5    1.77    0.15
   4  -4  -5    2.42    0.18
  -4   4   5    1.79    0.13
  -4   4   5    1.83    0.13
   5  -4  -6    6.93    0.36
   5  -4  -6    7.78    0.35
   5  -4  -6    7.57    0.41
  -5   4   6    7.35    0.34
   6  -4  -7   -0.01    0.07
   6  -4  -7    0.23    0.10
   6  -4  -7    0.09    0.06
  -6   4   7    0.03    0.05
   7  -4  -8    1.64    0.14
   7  -4  -8    1.48    0.19
   7  -4  -8    1.44    0.15
  -7   4   8    1.27    0.12
   8  -4  -9    0.07    0.08
   9  -4 -10    0.50    0.13
  10  -4 -11   -0.03    0.10
  10   3  -8    0.94    0.15
  10   3  -8    0.68    0.14
  10   3  -8    0.59    0.25
   9   3  -7    2.81    0.23
   9   3  -7    2.34    0.22
   9   3  -7    2.21    0.32
   8   3  -6    6.42    0.36
   8   3  -6    6.32    0.50
   8   3  -6    6.29    0.35
   7   3  -5   -0.11    0.07
   7   3  -5    0.13    0.08
   7   3  -5   -0.10    0.15
   6   3  -4    0.03    0.05
   6   3  -4   -0.06    0.05
   6   3  -4    0.01    0.06
   6   3  -4   -0.03    0.12
  -5  -3   3    0.04    0.12
  -5  -3   3    0.08    0.06
   5   3  -3    0.15    0.05
   5   3  -3    0.14    0.12
   5   3  -3    0.17    0.06
   5   3  -3    0.13    0.06
   5   3  -3    0.18    0.13
  -4  -3   2    5.65    0.38
  -4  -3   2    5.92    0.28
   4   3  -2    5.76    0.38
   4   3  -2    5.34    0.28
   4   3  -2    5.62    0.37
   4   3  -2    5.60    0.26
   4   3  -2    5.90    0.28
  -3  -3   1    0.07    0.05
  -3  -3   1    0.00    0.08
   3   3  -1    0.01    0.03
   3   3  -1    0.08    0.08
   3   3  -1    0.01    0.03
   3   3  -1    0.04    0.09
  -2  -3   0  185.93    7.84
  -2  -3   0  172.92    8.38
   2   3   0  180.68    6.85
   2   3   0  187.10    6.86
   2   3   0  182.93    7.84
   2   3   0  182.22    7.80
  -1  -3  -1   16.78    0.77
  -1  -3  -1   16.47    0.78
   1   3   1   16.83    0.66
   1   3   1   16.35    0.66
   1   3   1   16.29    0.76
   1   3   1   16.19    0.78
   0  -3  -2   10.17    0.51
   0   3   2   10.80    0.44
   0   3   2   11.77    0.45
   0   3   2   10.17    0.51
   0   3   2   10.59    0.50
   1  -3  -3   70.36    2.64
  -1   3   3   73.51    2.64
  -1   3   3   67.23    2.97
  -1   3   3   65.60    2.62
   2  -3  -4    1.83    0.14
  -2   3   4    1.64    0.11
  -2   3   4    1.69    0.12
  -2   3   4    1.59    0.11
   3  -3  -5    0.20    0.06
   3  -3  -5    0.07    0.06
  -3   3   5    0.20    0.05
  -3   3   5    0.08    0.04
  -3   3   5    0.14    0.05
   4  -3  -6    3.99    0.24
   4  -3  -6    3.72    0.23
   4  -3  -6    4.10    0.23
  -4   3   6    4.08    0.21
   5  -3  -7    6.82    0.37
   5  -3  -7    6.33    0.34
   5  -3  -7    7.22    0.34
  -5   3   7    6.60    0.31
   6  -3  -8    4.18    0.30
   6  -3  -8    4.34    0.26
   6  -3  -8    4.46    0.27
  -6   3   8    4.62    0.24
   7  -3  -9    3.83    0.25
   7  -3  -9    3.35    0.24
  -7   3   9    3.66    0.22
   8  -3 -10    0.65    0.12
   9  -3 -11    0.06    0.09
  10  -3 -12    0.16    0.12
  10   2  -7    0.38    0.22
  10   2  -7    0.00    0.10
  10   2  -7    0.20    0.10
   9   2  -6    0.34    0.11
   9   2  -6    0.39    0.20
   9   2  -6    0.45    0.11
   8   2  -5   18.11    0.78
   8   2  -5   16.58    0.97
   8   2  -5   18.41    0.77
   7   2  -4    0.46    0.10
   7   2  -4    0.79    0.11
   7   2  -4    0.74    0.19
   6   2  -3    1.17    0.19
   6   2  -3    0.92    0.18
   6   2  -3    0.66    0.09
   6   2  -3    0.93    0.08
   6   2  -3    0.88    0.10
  -5  -2   2   15.39    0.78
  -5  -2   2   15.39    0.62
   5   2  -2   14.89    0.63
   5   2  -2   14.10    0.60
   5   2  -2   14.65    0.76
   5   2  -2   15.43    0.78
   5   2  -2   15.18    0.62
  -4  -2   1    2.60    0.13
  -4  -2   1    2.47    0.22
   4   2  -1    2.22    0.13
   4   2  -1    2.32    0.15
   4   2  -1    2.39    0.15
   4   2  -1    2.47    0.21
   4   2  -1    2.19    0.22
  -3  -2   0   16.38    0.80
   3   2   0   15.00    0.78
   3   2   0   16.77    0.66
   3   2   0   16.58    0.79
   3   2   0   16.40    0.65
  -2  -2  -1   30.50    1.35
   2   2   1   28.71    1.33
   2   2   1   31.08    1.15
   2   2   1   29.43    1.34
   2   2   1   28.80    1.15
  -1  -2  -2   31.51    1.50
   1   2   2   33.32    1.51
   1   2   2   35.87    1.50
   1   2   2   35.77    1.32
   1   2   2   33.82    1.31
   0  -2  -3    1.24    0.11
   0  -2  -3    1.02    0.09
   0   2   3    1.06    0.10
   0   2   3    1.28    0.09
   0   2   3    1.50    0.11
   1  -2  -4   13.40    0.57
  -1   2   4   13.55    0.56
  -1   2   4   14.09    0.61
  -1   2   4   14.11    0.62
  -1   2   4   13.74    0.56
   2  -2  -5   39.88    1.60
  -2   2   5   40.92    1.77
  -2   2   5   41.74    1.58
  -2   2   5   41.59    1.59
   3  -2  -6    5.62    0.28
   3  -2  -6    5.11    0.28
   3  -2  -6    5.41    0.27
  -3   2   6    5.35    0.26
  -3   2   6    5.58    0.26
   4  -2  -7    2.06    0.16
   4  -2  -7    1.83    0.17
   4  -2  -7    1.76    0.15
  -4   2   7    1.80    0.13
   5  -2  -8    4.98    0.29
   5  -2  -8    6.03    0.32
   5  -2  -8    5.65    0.31
  -5   2   8    5.60    0.28
  -5   2   8    5.01    0.31
   6  -2  -9    2.98    0.22
   6  -2  -9    3.46    0.25
  -6   2   9    3.19    0.20
   7  -2 -10    2.33    0.20
   7  -2 -10    2.53    0.21
   8  -2 -11    0.55    0.13
   8  -2 -11    0.44    0.12
   9  -2 -12    0.03    0.10
  10  -2 -13    0.09    0.12
  11   1  -7    1.42    0.30
  11   1  -7    1.50    0.17
  11   1  -7    1.25    0.17
  10   1  -6    0.12    0.20
  10   1  -6    0.10    0.10
  10   1  -6    0.25    0.09
   9   1  -5    0.18    0.09
   9   1  -5    0.45    0.12
   9   1  -5    0.04    0.19
   8   1  -4    5.08    0.43
   8   1  -4    5.32    0.30
   8   1  -4    4.69    0.28
   7   1  -3    0.80    0.10
   7   1  -3    0.57    0.17
   7   1  -3    0.53    0.09
  -6  -1   2    0.10    0.12
   6   1  -2    0.19    0.07
   6   1  -2    0.25    0.12
   6   1  -2    0.07    0.04
   6   1  -2    0.05    0.06
  -5  -1   1   22.42    0.89
  -5  -1   1   22.39    1.08
   5   1  -1   22.23    0.88
   5   1  -1   22.28    0.90
   5   1  -1   22.02    1.06
   5   1  -1   21.65    0.86
  -4  -1   0   38.26    1.73
   4   1   0   37.65    1.47
   4   1   0   37.68    1.46
   4   1   0   39.73    1.73
   4   1   0   36.51    1.71
  -3  -1  -1    0.55    0.10
   3   1   1    0.67    0.06
   3   1   1    0.81    0.07
   3   1   1    0.61    0.10
   3   1   1    0.68    0.11
  -2  -1  -2    7.43    0.41
   2   1   2    7.82    0.41
   2   1   2    8.59    0.41
   2   1   2    8.56    0.34
   2   1   2    7.82    0.34
  -1  -1  -3   20.14    0.91
   1   1   3   20.39    0.79
   1   1   3   18.68    0.79
   1   1   3   21.27    0.91
   0  -1  -4    3.41    0.19
   0  -1  -4    3.04    0.17
   0   1   4    3.35    0.17
   0   1   4    3.25    0.18
   0   1   4    3.28    0.17
   0   1   4    3.77    0.18
   0   1   4    3.28    0.17
   1  -1  -5    3.64    0.21
  -1   1   5    3.90    0.20
  -1   1   5    3.99    0.20
   2  -1  -6   11.14    0.50
   2  -1  -6   12.04    0.52
  -2   1   6   11.88    0.49
  -2   1   6   11.45    0.49
   3  -1  -7   18.41    0.76
   3  -1  -7   18.28    0.77
  -3   1   7   18.18    0.75
   4  -1  -8    0.13    0.09
   4  -1  -8    0.10    0.07
   4  -1  -8   -0.01    0.07
  -4   1   8    0.08    0.06
  -4   1   8    0.02    0.06
   5  -1  -9    3.77    0.27
   5  -1  -9    3.98    0.25
  -5   1   9    4.32    0.24
   6  -1 -10    0.84    0.15
   6  -1 -10    1.22    0.14
   6  -1 -10    0.85    0.15
  -6   1  10    0.99    0.13
   7  -1 -11   -0.06    0.11
   7  -1 -11   -0.03    0.08
   8  -1 -12    0.95    0.15
   8  -1 -12    1.05    0.17
   9  -1 -13    0.04    0.12
  11   0  -6    0.55    0.13
  11   0  -6    0.79    0.25
  10   0  -5    4.38    0.29
  10   0  -5    3.49    0.39
  10   0  -5    4.08    0.26
   9   0  -4    0.22    0.19
   9   0  -4    0.16    0.09
   9   0  -4    0.29    0.08
   8   0  -3    1.41    0.14
   8   0  -3    1.35    0.24
   8   0  -3    1.14    0.12
   7   0  -2   12.77    0.54
   7   0  -2   12.02    0.70
   7   0  -2   13.45    0.57
  -6   0   1    0.02    0.11
  -6   0   1    0.00    0.04
   6   0  -1    0.01    0.06
   6   0  -1   -0.12    0.10
   6   0  -1    0.00    0.04
   6   0  -1    0.05    0.03
  -5   0   0   19.96    0.99
   5   0   0   19.54    0.98
   5   0   0   21.24    0.80
   5   0   0   20.32    0.83
   5   0   0   20.75    0.81
  -4   0  -1   53.70    2.49
   4   0   1   56.48    2.14
   4   0   1   57.69    2.14
   4   0   1   56.22    2.47
  -3   0  -2    0.16    0.07
   3   0   2    0.30    0.04
   3   0   2    0.12    0.03
   3   0   2    0.09    0.07
  -2   0  -3   10.71    0.53
  -2   0  -3   10.97    0.53
   2   0   3   10.64    0.45
   2   0   3   11.34    0.45
  -1   0  -4    5.94    0.33
   1   0   4    7.04    0.29
   1   0   4    5.97    0.33
   1   0   4    7.17    0.29
   0   0  -5    0.18    0.06
   0   0   5    0.20    0.05
   0   0   5    0.20    0.05
   0   0   5    0.27    0.05
   1   0  -6   41.66    1.70
   1   0  -6   43.14    1.72
  -1   0   6   47.23    2.06
  -1   0   6   44.14    1.70
  -1   0   6   42.77    1.70
   2   0  -7   96.49    3.81
   2   0  -7  102.12    3.84
  -2   0   7   97.21    3.82
  -2   0   7  105.03    4.66
   3   0  -8    5.33    0.32
   3   0  -8    5.63    0.29
  -3   0   8    5.41    0.29
   4   0  -9   10.94    0.49
   4   0  -9   10.97    0.52
   4   0  -9   11.45    0.52
  -4   0   9    9.98    0.50
  -4   0   9   10.84    0.49
   5   0 -10    0.44    0.13
   5   0 -10    0.31    0.10
   5   0 -10    0.31    0.12
  -5   0  10    0.26    0.10
   6   0 -11    0.02    0.11
   6   0 -11   -0.12    0.08
   6   0 -11   -0.10    0.11
  -6   0  11   -0.01    0.09
   7   0 -12    0.17    0.10
   7   0 -12   -0.13    0.10
   8   0 -13   -0.01    0.09
   8   0 -13   -0.08    0.12
  12  -1  -6    0.08    0.10
  12  -1  -6   -0.04    0.21
  11  -1  -5    0.22    0.20
  11  -1  -5    0.15    0.09
  10  -1  -4    0.56    0.21
  10  -1  -4    0.32    0.10
  10  -1  -4    0.31    0.08
   9  -1  -3    1.22    0.12
   9  -1  -3    1.40    0.25
   9  -1  -3    1.30    0.15
   8  -1  -2   -0.04    0.06
   8  -1  -2    0.13    0.15
   8  -1  -2   -0.02    0.05
  -7   1   1   22.66    1.12
   7  -1  -1   22.12    1.11
   7  -1  -1   23.11    0.93
   7  -1  -1   21.77    0.89
  -6   1   0    1.47    0.21
  -6   1   0    1.71    0.11
   6  -1   0    1.71    0.10
   6  -1   0    1.52    0.20
   6  -1   0    1.86    0.12
   6  -1   0    1.66    0.14
  -5   1  -1    0.03    0.10
   5  -1   1    0.04    0.04
   5  -1   1   -0.01    0.09
   5  -1   1    0.04    0.05
   5  -1   1    0.09    0.04
  -4   1  -2   19.01    0.95
   4  -1   2   19.12    0.94
   4  -1   2   20.48    0.79
   4  -1   2   20.32    0.84
   4  -1   2   20.62    0.79
  -3   1  -3    0.06    0.04
   3  -1   3    0.12    0.04
   3  -1   3    0.07    0.03
   3  -1   3    0.12    0.06
   3  -1   3    0.01    0.06
  -2   1  -4    0.10    0.04
   2  -1   4    0.14    0.04
   2  -1   4    0.12    0.06
   2  -1   4    0.12    0.04
   2  -1   4    0.07    0.06
  -1   1  -5    2.12    0.15
   1  -1   5    1.93    0.14
   1  -1   5    2.18    0.13
   1  -1   5    2.03    0.16
   1  -1   5    2.18    0.14
   1  -1   5    1.94    0.14
   0   1  -6   28.60    1.21
   0   1  -6   30.31    1.19
   0  -1   6   29.81    1.19
   0  -1   6   32.35    1.44
   0  -1   6   30.76    1.20
   0  -1   6   28.99    1.28
   1   1  -7    1.53    0.14
   1   1  -7    1.44    0.15
  -1  -1   7    1.84    0.15
  -1  -1   7    2.10    0.17
  -1  -1   7    1.59    0.17
   2   1  -8   16.30    0.71
   2   1  -8   16.23    0.72
   2   1  -8   16.08    0.68
  -2  -1   8   16.73    0.84
  -2  -1   8   16.17    0.69
  -2  -1   8   15.39    0.74
   3   1  -9   11.93    0.55
   3   1  -9   11.43    0.51
   3   1  -9   11.10    0.54
  -3  -1   9   10.51    0.62
  -3  -1   9   11.60    0.52
   4   1 -10    3.71    0.29
   4   1 -10    3.98    0.28
   4   1 -10    3.68    0.24
  -4  -1  10    3.61    0.30
  -4  -1  10    3.68    0.25
   5   1 -11    0.15    0.09
   5   1 -11    0.17    0.12
   5   1 -11   -0.08    0.11
  -5  -1  11    0.12    0.09
   6   1 -12    1.28    0.15
   6   1 -12    1.13    0.18
   6   1 -12    1.85    0.20
   7   1 -13    1.81    0.21
   7   1 -13    1.78    0.18
   8   1 -14   -0.06    0.10
   8   1 -14   -0.02    0.13
  12  -2  -5   -0.05    0.09
  12  -2  -5    0.00    0.20
  11  -2  -4    0.53    0.22
  11  -2  -4    0.44    0.12
  10  -2  -3    0.43    0.21
  10  -2  -3    0.86    0.13
   9  -2  -2    2.59    0.21
   9  -2  -2    2.63    0.17
   9  -2  -2    2.40    0.30
   8  -2  -1    0.63    0.18
   8  -2  -1    0.51    0.08
   8  -2  -1    0.52    0.10
  -7   2   0    1.59    0.11
  -7   2   0    1.38    0.21
   7  -2   0    1.49    0.12
   7  -2   0    1.42    0.10
   7  -2   0    1.67    0.14
   7  -2   0    1.32    0.21
   6  -2   1    2.34    0.16
   6  -2   1    2.39    0.13
   6  -2   1    1.87    0.22
   6  -2   1    2.41    0.15
   6  -2   1    2.79    0.16
   5  -2   2   19.43    0.80
   5  -2   2   17.60    0.75
   5  -2   2   19.24    0.91
   5  -2   2   18.93    0.75
  -4   2  -3    0.89    0.10
   4  -2   3    0.81    0.08
   4  -2   3    0.84    0.11
   4  -2   3    0.91    0.13
   4  -2   3    1.01    0.09
  -3   2  -4    3.20    0.21
   3  -2   4    3.19    0.21
   3  -2   4    3.29    0.18
   3  -2   4    2.97    0.17
   3  -2   4    3.25    0.23
  -2   2  -5    2.00    0.17
  -2   2  -5    1.59    0.15
   2  -2   5    2.03    0.14
   2  -2   5    2.11    0.16
   2  -2   5    1.83    0.16
   2  -2   5    1.86    0.15
   2  -2   5    1.85    0.13
  -1   2  -6    1.60    0.13
  -1   2  -6    1.92    0.16
  -1   2  -6    1.81    0.16
  -1   2  -6    1.62    0.12
   1  -2   6    2.05    0.14
   1  -2   6    1.87    0.14
   1  -2   6    2.01    0.18
   1  -2   6    2.04    0.15
   0   2  -7   25.21    1.06
   0   2  -7   27.00    1.12
   0   2  -7   25.89    1.06
   0   2  -7   24.72    1.02
   0  -2   7   27.41    1.26
   0  -2   7   23.19    1.11
   0  -2   7   26.12    1.04
   1   2  -8   61.88    2.44
   1   2  -8   61.78    2.40
   1   2  -8   59.71    2.45
   1   2  -8   63.91    2.69
  -1  -2   8   66.14    2.96
  -1  -2   8   58.45    2.57
  -1  -2   8   65.35    2.43
   2   2  -9   15.66    0.70
   2   2  -9   14.92    0.69
   2   2  -9   15.54    0.65
  -2  -2   9   15.04    0.80
  -2  -2   9   14.76    0.73
  -2  -2   9   15.38    0.67
   3   2 -10    4.26    0.25
   3   2 -10    4.19    0.30
   3   2 -10    3.71    0.30
  -3  -2  10    3.85    0.31
  -3  -2  10    3.71    0.27
  -3  -2  10    3.80    0.30
   4   2 -11   -0.01    0.13
   4   2 -11    0.15    0.13
   4   2 -11    0.20    0.09
  -4  -2  11    0.14    0.10
   5   2 -12    0.43    0.11
   5   2 -12    0.32    0.13
   5   2 -12    0.52    0.14
   6   2 -13    0.32    0.11
   6   2 -13    0.12    0.14
   7   2 -14    0.51    0.13
   7   2 -14    0.41    0.16
  12  -3  -4   -0.33    0.17
  12  -3  -4   -0.06    0.08
  11  -3  -3   -0.02    0.18
  11  -3  -3    0.02    0.09
  10  -3  -2    1.02    0.14
  10  -3  -2    1.61    0.26
   9  -3  -1    5.14    0.27
   9  -3  -1    5.54    0.31
   9  -3  -1    5.45    0.44
   8  -3   0    0.10    0.07
   8  -3   0    0.03    0.05
   8  -3   0    0.03    0.14
  -7   3  -1    5.55    0.28
   7  -3   1    6.24    0.31
   7  -3   1    6.29    0.31
   7  -3   1    5.84    0.27
   7  -3   1    6.14    0.28
   7  -3   1    5.52    0.42
  -6   3  -2    1.37    0.13
   6  -3   2    1.36    0.11
   6  -3   2    1.30    0.12
   6  -3   2    1.46    0.14
   6  -3   2    1.60    0.12
   6  -3   2    1.26    0.18
  -5   3  -3    6.81    0.35
   5  -3   3    7.36    0.44
   5  -3   3    7.85    0.38
   5  -3   3    7.74    0.33
   5  -3   3    7.16    0.33
  -4   3  -4   18.89    0.83
  -4   3  -4   20.14    0.99
   4  -3   4   20.43    0.81
   4  -3   4   19.84    0.95
   4  -3   4   20.06    0.88
   4  -3   4   20.39    0.81
  -3   3  -5   17.67    0.76
  -3   3  -5   16.68    0.74
  -3   3  -5   17.22    0.88
   3  -3   5   17.30    0.79
   3  -3   5   17.51    0.72
   3  -3   5   17.30    0.73
   3  -3   5   19.12    0.84
  -2   3  -6    1.72    0.17
  -2   3  -6    2.00    0.19
  -2   3  -6    1.73    0.17
   2  -3   6    1.91    0.15
   2  -3   6    2.01    0.17
   2  -3   6    1.77    0.16
   2  -3   6    1.70    0.18
   2  -3   6    2.07    0.15
  -1   3  -7   15.71    0.70
  -1   3  -7   17.51    0.77
  -1   3  -7   17.61    0.87
  -1   3  -7   16.77    0.74
  -1   3  -7   16.27    0.75
   1  -3   7   17.36    0.86
   1  -3   7   17.51    0.72
   1  -3   7   17.08    0.79
   0   3  -8   10.40    0.52
   0   3  -8   10.29    0.51
   0   3  -8   11.50    0.51
   0   3  -8    9.54    0.46
   0   3  -8   10.83    0.50
   0  -3   8   10.82    0.58
   0  -3   8   10.92    0.49
   0  -3   8   10.16    0.55
   1   3  -9    9.13    0.45
   1   3  -9    8.85    0.41
   1   3  -9    8.15    0.46
   1   3  -9    9.31    0.43
   1   3  -9    8.86    0.46
  -1  -3   9    9.51    0.44
  -1  -3   9    7.55    0.48
  -1  -3   9    9.22    0.52
   2   3 -10    0.05    0.07
   2   3 -10   -0.05    0.10
   2   3 -10    0.41    0.13
  -2  -3  10    0.07    0.13
  -2  -3  10    0.01    0.09
  -2  -3  10    0.28    0.11
   3   3 -11    1.33    0.19
   3   3 -11    1.24    0.14
   3   3 -11    1.20    0.18
  -3  -3  11    1.15    0.19
   4   3 -12    1.86    0.21
   4   3 -12    1.90    0.21
   4   3 -12    1.77    0.16
  -4  -3  12    1.63    0.22
   5   3 -13    1.77    0.22
   5   3 -13    1.72    0.22
   5   3 -13    2.16    0.20
   6   3 -14   -0.11    0.13
  13  -4  -4   -0.01    0.10
  13  -4  -4   -0.04    0.21
  12  -4  -3    0.60    0.23
  12  -4  -3    0.25    0.11
  11  -4  -2    0.08    0.17
  11  -4  -2   -0.01    0.08
  10  -4  -1    0.27    0.18
  10  -4  -1    0.10    0.09
   9  -4   0    0.26    0.09
   9  -4   0    0.28    0.17
   8  -4   1    7.04    0.49
   8  -4   1    7.58    0.34
   8  -4   1    7.10    0.36
  -7   4  -2    1.23    0.12
   7  -4   2    1.24    0.20
   7  -4   2    1.09    0.10
   7  -4   2    1.09    0.12
   7  -4   2    1.34    0.14
  -6   4  -3    1.24    0.13
  -6   4  -3    1.44    0.16
   6  -4   3    1.24    0.18
   6  -4   3    1.50    0.12
   6  -4   3    1.45    0.12
  -5   4  -4    1.50    0.15
  -5   4  -4    1.52    0.16
   5  -4   4    1.49    0.19
   5  -4   4    1.78    0.13
   5  -4   4    1.72    0.13
   5  -4   4    1.71    0.17
  -4   4  -5    0.07    0.06
  -4   4  -5    0.03    0.07
  -4   4  -5    0.02    0.07
   4  -4   5   -0.07    0.08
   4  -4   5   -0.03    0.05
   4  -4   5    0.01    0.09
   4  -4   5    0.03    0.05
  -3   4  -6    8.34    0.43
  -3   4  -6    9.19    0.50
  -3   4  -6    8.71    0.43
   3  -4   6    8.57    0.40
   3  -4   6    8.97    0.47
   3  -4   6    7.90    0.46
   3  -4   6    9.31    0.41
   3  -4   6    7.95    0.48
  -2   4  -7   15.03    0.77
  -2   4  -7   13.29    0.61
  -2   4  -7   15.41    0.68
  -2   4  -7   13.81    0.66
  -2   4  -7   14.08    0.65
   2  -4   7   13.65    0.69
   2  -4   7   15.08    0.63
   2  -4   7   14.50    0.76
  -1   4  -8    0.94    0.15
  -1   4  -8    0.96    0.14
  -1   4  -8    1.09    0.11
  -1   4  -8    0.81    0.15
  -1   4  -8    1.06    0.11
   1  -4   8    0.83    0.15
   1  -4   8    1.12    0.14
   1  -4   8    1.09    0.13
   0   4  -9    0.32    0.08
   0   4  -9    0.38    0.12
   0   4  -9    0.41    0.10
   0   4  -9    0.28    0.09
   0   4  -9    0.36    0.12
   0  -4   9    0.41    0.09
   0  -4   9    0.32    0.14
   0  -4   9    0.16    0.10
   1   4 -10    0.28    0.08
   1   4 -10    0.07    0.12
   1   4 -10    0.08    0.11
  -1  -4  10    0.31    0.09
  -1  -4  10    0.11    0.13
   2   4 -11    0.18    0.13
   2   4 -11    0.19    0.08
   2   4 -11    0.07    0.12
  -2  -4  11    0.16    0.14
   3   4 -12    0.03    0.12
   3   4 -12    0.10    0.12
  -3  -4  12    0.10    0.13
   4   4 -13    0.62    0.17
   4   4 -13    0.85    0.18
  -4  -4  13    0.50    0.17
   5   4 -14    0.89    0.18
   5   4 -14    0.82    0.18
  13  -5  -3    0.24    0.13
  13  -5  -3    0.23    0.24
  12  -5  -2   -0.05    0.17
  12  -5  -2    0.02    0.09
  11  -5  -1    0.56    0.13
  11  -5  -1    0.89    0.23
  10  -5   0    0.04    0.16
  10  -5   0    0.08    0.08
   9  -5   1    0.04    0.15
   9  -5   1    0.14    0.08
  -8   5  -2    1.51    0.13
   8  -5   2    1.02    0.12
   8  -5   2    1.10    0.21
   8  -5   2    1.31    0.11
   8  -5   2    1.45    0.16
  -7   5  -3    4.77    0.27
   7  -5   3    4.90    0.25
   7  -5   3    4.25    0.37
  -6   5  -4    1.02    0.14
  -6   5  -4    0.71    0.12
  -6   5  -4    0.86    0.12
   6  -5   4    0.99    0.10
   6  -5   4    0.94    0.15
   6  -5   4    1.05    0.18
  -5   5  -5    0.11    0.08
  -5   5  -5    0.08    0.09
  -5   5  -5    0.12    0.09
   5  -5   5    0.07    0.06
   5  -5   5    0.12    0.11
   5  -5   5    0.07    0.11
  -4   5  -6    0.25    0.10
  -4   5  -6    0.27    0.10
  -4   5  -6    0.48    0.11
   4  -5   6    0.32    0.13
   4  -5   6    0.36    0.09
   4  -5   6    0.38    0.13
  -3   5  -7    0.14    0.09
  -3   5  -7    0.08    0.10
  -3   5  -7   -0.01    0.09
  -3   5  -7   -0.12    0.07
   3  -5   7   -0.09    0.11
   3  -5   7    0.04    0.07
   3  -5   7    0.04    0.08
  -2   5  -8    8.31    0.47
  -2   5  -8    9.40    0.46
  -2   5  -8    8.94    0.46
  -2   5  -8    8.98    0.41
   2  -5   8    8.50    0.51
   2  -5   8    9.62    0.53
  -1   5  -9    1.77    0.19
  -1   5  -9    1.61    0.19
  -1   5  -9    1.80    0.16
  -1   5  -9    1.94    0.17
   1  -5   9    1.47    0.21
   1  -5   9    2.08    0.21
   0   5 -10    0.74    0.16
   0   5 -10    0.76    0.16
   0  -5  10    0.53    0.16
   1   5 -11    0.75    0.16
   1   5 -11    0.98    0.17
  -1  -5  11    0.88    0.19
   2   5 -12    4.23    0.33
   2   5 -12    4.19    0.32
  -2  -5  12    3.90    0.34
   3   5 -13    0.05    0.13
   3   5 -13   -0.07    0.13
  -3  -5  13   -0.07    0.13
   4   5 -14    0.02    0.14
   4   5 -14    0.13    0.13
  -4  -5  14    0.06    0.14
  13  -6  -2    0.32    0.24
  13  -6  -2   -0.13    0.10
  12  -6  -1    0.14    0.19
  12  -6  -1    0.13    0.11
  11  -6   0    0.86    0.14
  11  -6   0    0.90    0.23
  10  -6   1    3.38    0.37
  10  -6   1    3.70    0.25
   9  -6   2    0.77    0.12
   9  -6   2    0.58    0.19
  -8   6  -3    1.89    0.16
   8  -6   3    1.86    0.16
   8  -6   3    1.68    0.25
  -7   6  -4    3.38    0.25
  -7   6  -4    3.26    0.24
   7  -6   4    3.34    0.21
   7  -6   4    3.52    0.33
   7  -6   4    3.64    0.28
  -6   6  -5    5.34    0.32
  -6   6  -5    4.96    0.31
   6  -6   5    5.56    0.39
   6  -6   5    5.04    0.35
   6  -6   5    5.42    0.28
  -5   6  -6    0.66    0.14
  -5   6  -6    1.20    0.15
   5  -6   6    1.35    0.19
   5  -6   6    0.95    0.17
  -4   6  -7   -0.07    0.10
  -4   6  -7   -0.07    0.10
   4  -6   7    0.08    0.12
  -3   6  -8    1.07    0.17
  -3   6  -8    1.23    0.15
  -3   6  -8    1.02    0.16
   3  -6   8    1.22    0.17
   3  -6   8    0.89    0.19
  -2   6  -9    0.09    0.12
  -2   6  -9    0.39    0.11
  -2   6  -9    0.07    0.12
   2  -6   9   -0.26    0.13
  -1   6 -10    0.44    0.13
  -1   6 -10    0.46    0.14
  -1   6 -10    0.25    0.12
   1  -6  10    0.21    0.15
   0   6 -11    0.59    0.16
   0   6 -11    0.64    0.16
   0  -6  11    0.79    0.19
   1   6 -12    0.61    0.16
   1   6 -12    0.38    0.16
  -1  -6  12    0.20    0.17
   2   6 -13    1.45    0.22
   2   6 -13    1.54    0.21
  -2  -6  13    1.44    0.23
   3   6 -14    0.05    0.13
   3   6 -14    0.23    0.16
  -3  -6  14    0.12    0.16
  13  -7  -1    0.21    0.23
  13  -7  -1    0.08    0.11
  12  -7   0   -0.25    0.17
  12  -7   0    0.00    0.09
  11  -7   1   -0.12    0.16
  11  -7   1    0.12    0.09
  10  -7   2    1.02    0.13
  10  -7   2    0.86    0.23
   9  -7   3    0.03    0.09
   9  -7   3    0.07    0.17
   9  -7   3    0.34    0.09
  -8   7  -4   -0.10    0.08
   8  -7   4    0.08    0.14
   8  -7   4    0.13    0.12
  -7   7  -5    7.30    0.41
  -7   7  -5    7.49    0.41
   7  -7   5    7.56    0.50
   7  -7   5    7.99    0.47
  -6   7  -6    2.09    0.22
  -6   7  -6    2.62    0.24
   6  -7   6    3.24    0.31
   6  -7   6    3.66    0.30
  -5   7  -7   -0.06    0.11
  -5   7  -7   -0.10    0.10
  -5   7  -7   -0.23    0.10
   5  -7   7   -0.01    0.14
  -4   7  -8    3.46    0.26
  -4   7  -8    2.81    0.26
  -4   7  -8    3.20    0.27
   4  -7   8    2.88    0.29
  -3   7  -9    6.20    0.39
  -3   7  -9    6.22    0.39
  -3   7  -9    6.35    0.38
   3  -7   9    6.18    0.43
  -2   7 -10    1.36    0.19
  -2   7 -10    1.20    0.19
  -2   7 -10    1.36    0.18
   2  -7  10    1.21    0.22
  -1   7 -11    4.35    0.34
  -1   7 -11    4.78    0.34
   1  -7  11    4.59    0.38
   0   7 -12   -0.12    0.12
   0   7 -12    0.11    0.13
   0  -7  12   -0.02    0.14
   1   7 -13    0.20    0.15
   1   7 -13    0.33    0.15
  -1  -7  13    0.32    0.18
   2   7 -14    0.14    0.14
   2   7 -14    0.16    0.16
  -2  -7  14    0.25    0.17
  12  -8   1   -0.19    0.19
  12  -8   1    0.05    0.09
  11  -8   2    0.08    0.09
  11  -8   2    0.24    0.19
  10  -8   3    1.29    0.25
  10  -8   3    1.19    0.14
   9  -8   4    2.56    0.26
   9  -8   4    2.64    0.30
  -8   8  -5    2.04    0.19
   8  -8   5    1.82    0.23
   8  -8   5    1.86    0.27
  -7   8  -6    5.53    0.35
   7  -8   6    5.46    0.43
   7  -8   6    5.75    0.41
  -6   8  -7    8.60    0.45
  -6   8  -7    8.18    0.50
  -6   8  -7    8.37    0.47
   6  -8   7    8.14    0.52
  -5   8  -8    0.34    0.13
  -5   8  -8    0.08    0.12
  -5   8  -8    0.07    0.11
   5  -8   8    0.02    0.15
  -4   8  -9    0.42    0.13
  -4   8  -9    0.47    0.15
  -4   8  -9    0.34    0.14
   4  -8   9    0.53    0.18
  -3   8 -10    0.62    0.16
  -3   8 -10    1.07    0.17
  -3   8 -10    1.10    0.18
   3  -8  10    1.07    0.22
  -2   8 -11   -0.09    0.12
  -2   8 -11    0.05    0.13
   2  -8  11   -0.17    0.14
  -1   8 -12    1.17    0.20
  -1   8 -12    0.78    0.18
   1  -8  12    1.10    0.22
   0   8 -13    0.24    0.15
   0   8 -13    0.46    0.17
   0  -8  13    0.34    0.19
   1   8 -14   -0.09    0.15
  -1  -8  14   -0.09    0.16
  12  -9   2    0.53    0.12
  12  -9   2    0.37    0.22
  11  -9   3   -0.25    0.16
  10  -9   4   -0.02    0.17
   9  -9   5    0.43    0.17
   9  -9   5    0.67    0.21
  -8   9  -6    1.21    0.17
   8  -9   6    0.97    0.21
   8  -9   6    0.97    0.22
  -7   9  -7   -0.09    0.12
  -7   9  -7   -0.16    0.10
   7  -9   7   -0.09    0.14
  -6   9  -8    4.17    0.32
  -6   9  -8    3.49    0.31
  -6   9  -8    4.25    0.33
   6  -9   8    3.83    0.35
  -5   9  -9    1.05    0.19
  -5   9  -9    1.19    0.19
  -4   9 -10    2.25    0.23
  -4   9 -10    1.91    0.24
  -4   9 -10    2.29    0.24
   4  -9  10    2.26    0.29
  -3   9 -11    0.85    0.18
  -3   9 -11    0.69    0.18
   3  -9  11    0.52    0.20
  -2   9 -12    1.17    0.20
  -2   9 -12    1.02    0.20
   2  -9  12    0.92    0.23
  -1   9 -13    0.74    0.19
   1  -9  13    0.84    0.23
  11 -10   4    0.51    0.24
  10 -10   5    0.01    0.18
   9 -10   6    1.81    0.26
  -8  10  -7    0.11    0.13
  -8  10  -7    0.37    0.15
   8 -10   7   -0.17    0.16
  -7  10  -8    0.05    0.13
  -7  10  -8    0.15    0.13
   7 -10   8    0.26    0.18
  -6  10  -9    0.57    0.17
  -6  10  -9    0.39    0.16
   6 -10   9    0.66    0.20
  -5  10 -10    0.11    0.14
  -5  10 -10    0.11    0.15
  -5  10 -10    0.09    0.14
   5 -10  10    0.16    0.16
  -4  10 -11    3.12    0.28
  -4  10 -11    2.63    0.28
   4 -10  11    2.97    0.34
  -3  10 -12    0.36    0.17
   3 -10  12    0.24    0.18
  -9  11  -7    0.19    0.16
   9 -11   7    0.03    0.19
  -8  11  -8    0.06    0.14
  -8  11  -8   -0.05    0.14
   8 -11   8   -0.09    0.18
  -7  11  -9    0.10    0.15
  -7  11  -9   -0.15    0.13
   7 -11   9    0.11    0.17
  -6  11 -10    1.66    0.24
   6 -11  10    1.88    0.29
   3 -14   5    0.34    0.20
  -3  14  -5    0.06    0.20
   4 -14   4    2.50    0.30
  -4  14  -4    2.46    0.33
   5 -14   3    0.11    0.15
  -5  14  -3   -0.13    0.16
   6 -14   2    0.76    0.20
  -6  14  -2    0.76    0.21
  -6  14  -2    0.66    0.17
   7 -14   1   -0.08    0.13
  -7  14  -1   -0.35    0.11
  -7  14  -1    0.16    0.16
   8 -14   0    0.79    0.20
  -8  14   0    0.41    0.15
  -8  14   0    0.58    0.19
   1 -13   6    0.05    0.16
  -1  13  -6   -0.08    0.20
  -1  13  -6    0.08    0.11
   2 -13   5    0.54    0.20
  -2  13  -5    0.81    0.18
  -2  13  -5    0.86    0.24
  -2  13  -5    1.18    0.16
   3 -13   4    0.87    0.20
  -3  13  -4    0.74    0.22
  -3  13  -4    0.38    0.14
   4 -13   3   -0.09    0.13
  -4  13  -3   -0.06    0.15
  -4  13  -3   -0.12    0.10
   5 -13   2    0.22    0.15
  -5  13  -2    0.22    0.12
  -5  13  -2    0.20    0.16
   6 -13   1    0.74    0.18
  -6  13  -1    0.72    0.15
  -6  13  -1    0.59    0.18
   7 -13   0    0.29    0.15
  -7  13   0    0.32    0.16
  -7  13   0    0.31    0.13
   8 -13  -1    0.59    0.17
  -8  13   1    0.65    0.15
  -8  13   1    0.78    0.18
   9 -13  -2    0.34    0.16
  -9  13   2    0.42    0.16
  -1 -12   7    0.02    0.16
   1  12  -7    0.04    0.20
   1  12  -7    0.23    0.12
   0 -12   6    0.24    0.17
   0  12  -6    0.18    0.20
   0  12  -6    0.07    0.10
   0  12  -6    0.34    0.14
   1 -12   5    0.15    0.15
  -1  12  -5    0.03    0.12
  -1  12  -5    0.02    0.09
  -1  12  -5   -0.15    0.17
   2 -12   4    2.86    0.30
  -2  12  -4    2.93    0.33
  -2  12  -4    3.05    0.24
  -2  12  -4    2.81    0.25
   3 -12   3    1.73    0.23
  -3  12  -3    1.18    0.22
  -3  12  -3    1.51    0.18
  -3  12  -3    1.23    0.14
   4 -12   2    2.13    0.25
  -4  12  -2    3.20    0.32
  -4  12  -2    2.02    0.21
   5 -12   1    1.00    0.19
  -5  12  -1    1.15    0.20
  -5  12  -1    1.03    0.16
   6 -12   0    0.05    0.13
  -6  12   0    0.16    0.11
  -6  12   0    0.23    0.13
   7 -12  -1    0.69    0.16
  -7  12   1    0.55    0.16
  -7  12   1    0.22    0.12
   8 -12  -2    0.07    0.12
  -8  12   2   -0.19    0.09
  -8  12   2    0.07    0.12
   9 -12  -3    0.05    0.11
  -9  12   3    0.05    0.12
  10 -12  -4   -0.14    0.08
  10 -12  -4    0.13    0.12
 -10  12   4    0.00    0.11
   3  11  -8    0.37    0.25
   3  11  -8    0.46    0.14
  -2 -11   7   -0.13    0.14
   2  11  -7    0.01    0.11
   2  11  -7    0.04    0.19
   2  11  -7    0.05    0.11
  -1 -11   6    0.59    0.17
   1  11  -6    0.57    0.15
   1  11  -6    0.92    0.15
   1  11  -6    1.09    0.25
   0 -11   5    1.17    0.20
   0  11  -5    1.04    0.17
   0  11  -5    1.00    0.24
   0  11  -5    0.95    0.14
   1 -11   4    2.00    0.24
  -1  11  -4    1.86    0.18
  -1  11  -4    2.06    0.28
  -1  11  -4    2.01    0.20
   2 -11   3    0.07    0.13
  -2  11  -3   -0.07    0.13
  -2  11  -3    0.12    0.10
  -2  11  -3   -0.08    0.08
   3 -11   2    1.31    0.20
  -3  11  -2    1.52    0.17
  -3  11  -2    1.50    0.14
   4 -11   1    3.44    0.30
  -4  11  -1    3.62    0.26
  -4  11  -1    4.37    0.34
   5 -11   0    2.31    0.24
  -5  11   0    2.33    0.21
  -5  11   0    3.04    0.28
   6 -11  -1    0.29    0.13
  -6  11   1    0.55    0.12
  -6  11   1    0.48    0.14
   7 -11  -2    0.11    0.11
   7 -11  -2   -0.07    0.05
  -7  11   2   -0.14    0.08
  -7  11   2    0.05    0.10
   8 -11  -3    0.14    0.08
   8 -11  -3    0.13    0.12
  -8  11   3    0.05    0.09
  -8  11   3    0.19    0.12
   9 -11  -4    0.21    0.13
   9 -11  -4    0.16    0.09
  -9  11   4    0.02    0.11
  10 -11  -5    0.36    0.13
  10 -11  -5    0.10    0.10
 -10  11   5    0.12    0.13
  11 -11  -6    0.25    0.12
 -11  11   6    0.30    0.14
   4  10  -8    0.16    0.22
   4  10  -8    0.07    0.12
   4  10  -8    0.16    0.13
  -3 -10   7   -0.01    0.14
   3  10  -7   -0.04    0.19
   3  10  -7   -0.16    0.09
   3  10  -7   -0.07    0.11
  -2 -10   6    0.57    0.17
   2  10  -6    0.38    0.20
   2  10  -6    0.39    0.12
   2  10  -6    0.33    0.13
  -1 -10   5    0.45    0.16
   1  10  -5    0.51    0.13
   1  10  -5    0.59    0.14
   1  10  -5    0.36    0.19
   0 -10   4    1.13    0.19
   0  10  -4    1.03    0.22
   0  10  -4    0.82    0.15
   0  10  -4    0.85    0.13
   1 -10   3    2.83    0.27
  -1  10  -3    2.40    0.22
  -1  10  -3    3.20    0.32
  -1  10  -3    2.97    0.22
   2 -10   2   -0.11    0.11
  -2  10  -2   -0.07    0.08
  -2  10  -2    0.06    0.10
  -2  10  -2    0.17    0.13
   3 -10   1    1.33    0.18
  -3  10  -1    1.33    0.16
  -3  10  -1    1.81    0.21
  -3  10  -1    1.75    0.15
   4 -10   0    3.36    0.27
  -4  10   0    3.35    0.19
  -4  10   0    3.31    0.29
  -4  10   0    2.79    0.22
   5 -10  -1    0.01    0.05
   5 -10  -1    0.02    0.11
  -5  10   1    0.17    0.10
  -5  10   1    0.06    0.08
   6 -10  -2   10.63    0.56
   6 -10  -2   11.16    0.48
  -6  10   2   10.32    0.50
  -6  10   2   11.11    0.61
   7 -10  -3    0.93    0.16
   7 -10  -3    0.74    0.11
  -7  10   3    0.86    0.16
  -7  10   3    0.76    0.12
   8 -10  -4   -0.07    0.10
   8 -10  -4    0.13    0.08
  -8  10   4    0.12    0.12
  -8  10   4    0.13    0.08
   9 -10  -5    0.34    0.10
   9 -10  -5    0.36    0.12
  -9  10   5    0.47    0.14
  10 -10  -6    0.05    0.09
  10 -10  -6    0.14    0.11
 -10  10   6    0.02    0.11
  11 -10  -7   -0.07    0.09
   5   9  -8    1.47    0.20
   5   9  -8    1.83    0.21
   5   9  -8    2.03    0.33
   4   9  -7    0.19    0.12
   4   9  -7    0.69    0.22
   4   9  -7    0.49    0.13
  -3  -9   6   -0.08    0.12
   3   9  -6   -0.01    0.10
   3   9  -6    0.00    0.18
   3   9  -6   -0.05    0.09
  -2  -9   5    0.74    0.17
   2   9  -5    0.71    0.13
   2   9  -5    0.87    0.14
   2   9  -5    0.56    0.20
  -1  -9   4    3.40    0.28
   1   9  -4    3.88    0.36
   1   9  -4    3.33    0.24
   1   9  -4    3.25    0.25
   0  -9   3   50.33    2.16
   0  -9   3   53.52    2.48
   0   9  -3   50.29    2.04
   0   9  -3   51.61    2.35
   0   9  -3   51.62    2.02
   1  -9   2    1.04    0.17
   1  -9   2    1.41    0.18
  -1   9  -2    1.06    0.14
  -1   9  -2    1.68    0.22
  -1   9  -2    1.38    0.18
  -1   9  -2    1.24    0.13
   2  -9   1    1.69    0.19
  -2   9  -1    1.93    0.18
  -2   9  -1    2.13    0.16
  -2   9  -1    1.96    0.21
  -2   9  -1    1.77    0.20
   3  -9   0    0.94    0.10
   3  -9   0    0.91    0.15
  -3   9   0    1.04    0.10
  -3   9   0    0.99    0.12
  -3   9   0    1.05    0.14
  -3   9   0    0.88    0.15
   4  -9  -1    0.08    0.06
   4  -9  -1    0.01    0.09
  -4   9   1    0.17    0.08
  -4   9   1    0.11    0.05
  -4   9   1    0.17    0.09
  -4   9   1    0.12    0.10
   5  -9  -2    1.44    0.17
   5  -9  -2    1.44    0.13
  -5   9   2    1.55    0.18
  -5   9   2    1.48    0.14
  -5   9   2    1.48    0.17
   6  -9  -3    0.08    0.10
   6  -9  -3    0.03    0.06
  -6   9   3    0.26    0.10
  -6   9   3    0.09    0.07
   7  -9  -4   -0.14    0.06
   7  -9  -4    0.01    0.09
  -7   9   4   -0.01    0.09
  -7   9   4   -0.02    0.06
   8  -9  -5    0.98    0.13
   8  -9  -5    1.16    0.16
  -8   9   5    0.88    0.11
  -8   9   5    0.93    0.16
   9  -9  -6   -0.14    0.09
   9  -9  -6    0.01    0.08
  10  -9  -7    0.09    0.10
  10  -9  -7   -0.13    0.10
  11  -9  -8    0.08    0.11
   6   8  -8    3.17    0.28
   6   8  -8    3.33    0.40
   5   8  -7    0.15    0.11
   5   8  -7    0.20    0.20
   5   8  -7    0.10    0.11
  -4  -8   6    0.02    0.11
   4   8  -6    0.03    0.09
   4   8  -6    0.23    0.17
   4   8  -6   -0.02    0.09
  -3  -8   5    0.61    0.16
   3   8  -5    0.58    0.13
   3   8  -5    0.62    0.20
   3   8  -5    0.61    0.12
  -2  -8   4    1.47    0.18
  -2  -8   4    1.03    0.19
   2   8  -4    1.05    0.14
   2   8  -4    1.22    0.23
   2   8  -4    1.41    0.16
  -1  -8   3    1.46    0.17
  -1  -8   3    1.66    0.19
   1   8  -3    1.33    0.14
   1   8  -3    1.63    0.23
   1   8  -3    1.40    0.15
   0  -8   2    0.63    0.12
   0  -8   2    0.80    0.09
   0  -8   2    0.80    0.14
   0   8  -2    0.72    0.16
   0   8  -2    0.60    0.10
   0   8  -2    0.49    0.11
   0   8  -2    0.67    0.13
   1  -8   1    4.37    0.32
   1  -8   1    5.33    0.25
   1  -8   1    5.03    0.32
  -1   8  -1    4.94    0.35
  -1   8  -1    4.65    0.28
  -1   8  -1    4.77    0.26
  -1   8  -1    4.92    0.35
  -1   8  -1    4.91    0.33
   2  -8   0    4.49    0.31
  -2   8   0    5.85    0.36
  -2   8   0    4.36    0.34
  -2   8   0    5.20    0.26
  -2   8   0    5.91    0.29
  -2   8   0    5.94    0.37
   3  -8  -1   30.20    1.32
   3  -8  -1   31.26    1.21
  -3   8   1   29.79    1.23
  -3   8   1   28.73    1.41
  -3   8   1   30.57    1.20
  -3   8   1   33.53    1.51
   4  -8  -2    0.31    0.07
   4  -8  -2    0.37    0.11
   5  -8  -3    4.00    0.28
   5  -8  -3    4.17    0.24
  -5   8   3    4.01    0.29
  -5   8   3    4.53    0.30
  -5   8   3    3.78    0.23
   6  -8  -4    2.88    0.22
   6  -8  -4    2.93    0.20
  -6   8   4    2.62    0.23
  -6   8   4    2.49    0.18
   7  -8  -5    0.44    0.10
   7  -8  -5    0.44    0.12
  -7   8   5    0.44    0.12
  -7   8   5    0.45    0.08
   8  -8  -6    0.29    0.10
   8  -8  -6    0.15    0.09
   9  -8  -7    1.93    0.19
   9  -8  -7    1.79    0.25
   9  -8  -7    1.52    0.17
  10  -8  -8    0.01    0.16
  10  -8  -8    0.00    0.10
  11  -8  -9    0.58    0.15
   7   7  -8    0.47    0.25
   7   7  -8    0.48    0.14
   6   7  -7    0.19    0.11
   6   7  -7    0.05    0.18
   5   7  -6    0.53    0.20
   5   7  -6    0.40    0.12
   5   7  -6    0.57    0.12
  -4  -7   5    0.76    0.14
   4   7  -5    0.54    0.12
   4   7  -5    0.72    0.12
   4   7  -5    0.93    0.20
  -3  -7   4   10.46    0.53
  -3  -7   4   10.22    0.60
   3   7  -4   10.71    0.49
   3   7  -4    9.43    0.62
   3   7  -4   10.76    0.49
  -2  -7   3    7.77    0.42
  -2  -7   3    7.68    0.46
   2   7  -3    7.74    0.49
   2   7  -3    7.56    0.38
   2   7  -3    7.88    0.39
  -1  -7   2    0.15    0.09
  -1  -7   2    0.12    0.07
   1   7  -2    0.17    0.13
   1   7  -2    0.04    0.12
   1   7  -2    0.14    0.07
   1   7  -2    0.01    0.07
   0  -7   1    2.99    0.22
   0  -7   1    3.15    0.19
   0  -7   1    3.02    0.22
   0   7  -1    3.02    0.23
   0   7  -1    2.92    0.26
   0   7  -1    3.00    0.26
   0   7  -1    3.05    0.18
   0   7  -1    2.93    0.20
   1  -7   0    7.53    0.42
   1  -7   0    7.66    0.35
   1  -7   0    7.24    0.39
  -1   7   0    7.72    0.44
  -1   7   0    7.33    0.34
  -1   7   0    7.25    0.36
  -1   7   0    7.66    0.44
   2  -7  -1    5.03    0.29
   2  -7  -1    4.79    0.25
  -2   7   1    4.49    0.25
  -2   7   1    4.63    0.23
  -2   7   1    4.45    0.31
  -2   7   1    5.26    0.33
   3  -7  -2    4.96    0.26
   3  -7  -2    4.69    0.29
  -3   7   2    5.28    0.32
  -3   7   2    5.23    0.26
  -3   7   2    5.08    0.24
   4  -7  -3    2.87    0.19
   4  -7  -3    2.87    0.21
  -4   7   3    3.11    0.16
  -4   7   3    2.80    0.18
  -4   7   3    3.00    0.23
   5  -7  -4    3.14    0.21
  -5   7   4    3.02    0.19
  -5   7   4    3.25    0.24
  -5   7   4    2.93    0.16
   6  -7  -5    1.89    0.17
  -6   7   5    1.68    0.17
  -6   7   5    1.71    0.14
   7  -7  -6   -0.01    0.07
  -7   7   6    0.03    0.06
   8  -7  -7    0.24    0.10
   8  -7  -7    0.41    0.15
   9  -7  -8    0.79    0.19
   9  -7  -8    0.73    0.14
  10  -7  -9    2.63    0.24
  11  -7 -10    0.02    0.12
   8   6  -8    0.11    0.21
   8   6  -8    0.02    0.11
   7   6  -7    0.03    0.09
   7   6  -7    0.21    0.19
   6   6  -6    0.37    0.11
   6   6  -6    0.39    0.12
   6   6  -6    0.50    0.20
   5   6  -5    1.63    0.16
   5   6  -5    1.14    0.22
   5   6  -5    1.29    0.14
  -4  -6   4    0.26    0.12
  -4  -6   4    0.17    0.11
   4   6  -4    0.29    0.17
   4   6  -4   -0.02    0.09
   4   6  -4   -0.02    0.09
  -3  -6   3    4.14    0.27
  -3  -6   3    4.29    0.30
   3   6  -3    4.19    0.35
   3   6  -3    4.17    0.25
   3   6  -3    4.35    0.25
  -2  -6   2    7.13    0.42
  -2  -6   2    6.67    0.39
  -2  -6   2    6.88    0.36
   2   6  -2    6.58    0.33
   2   6  -2    6.62    0.43
   2   6  -2    6.82    0.33
   2   6  -2    6.81    0.43
  -1  -6   1    3.53    0.23
  -1  -6   1    3.47    0.23
   1   6  -1    3.67    0.21
   1   6  -1    3.27    0.20
   1   6  -1    3.64    0.28
   1   6  -1    3.37    0.28
   0  -6   0   32.28    1.34
   0  -6   0   32.89    1.52
   0  -6   0   32.62    1.26
   0   6   0   32.95    1.48
   0   6   0   31.60    1.26
   0   6   0   32.92    1.53
   0   6   0   30.15    1.25
   0   6   0   29.87    1.45
   1  -6  -1    7.02    0.36
   1  -6  -1    7.18    0.33
  -1   6   1    6.98    0.33
  -1   6   1    6.80    0.31
  -1   6   1    6.16    0.38
  -1   6   1    6.97    0.38
  -1   6   1    7.51    0.41
   2  -6  -2    3.44    0.21
  -2   6   2    3.59    0.19
  -2   6   2    3.81    0.23
  -2   6   2    3.36    0.24
  -2   6   2    3.78    0.21
   3  -6  -3    8.56    0.39
  -3   6   3    8.52    0.38
  -3   6   3    8.40    0.36
  -3   6   3    8.16    0.44
   4  -6  -4    5.26    0.28
  -4   6   4    5.16    0.31
  -4   6   4    5.23    0.26
  -4   6   4    5.30    0.24
   5  -6  -5    5.53    0.26
   5  -6  -5    4.88    0.28
  -5   6   5    5.21    0.31
  -5   6   5    4.88    0.23
  -5   6   5    5.01    0.26
   6  -6  -6    1.66    0.15
  -6   6   6    1.68    0.13
   7  -6  -7    0.14    0.09
   7  -6  -7    0.27    0.12
  -7   6   7    0.40    0.08
   8  -6  -8    0.25    0.13
   8  -6  -8    0.08    0.09
   9  -6  -9    1.69    0.19
  10  -6 -10   -0.01    0.10
  11  -6 -11   -0.01    0.10
   9   5  -8    0.16    0.12
   9   5  -8    0.40    0.24
   8   5  -7    0.29    0.20
   8   5  -7    0.37    0.12
   8   5  -7    0.33    0.11
   7   5  -6    0.19    0.18
   7   5  -6   -0.05    0.09
   7   5  -6    0.01    0.07
   6   5  -5   10.22    0.64
   6   5  -5   10.19    0.51
   6   5  -5   10.61    0.48
  -5  -5   4    1.42    0.19
   5   5  -4    1.23    0.15
   5   5  -4    1.54    0.14
   5   5  -4    1.53    0.24
  -4  -5   3    0.52    0.10
  -4  -5   3    0.43    0.12
   4   5  -3    0.41    0.16
   4   5  -3    0.58    0.09
   4   5  -3    0.40    0.09
  -3  -5   2    0.28    0.09
  -3  -5   2    0.13    0.08
  -3  -5   2    0.07    0.11
   3   5  -2    0.13    0.06
   3   5  -2    0.18    0.06
   3   5  -2    0.14    0.12
   3   5  -2    0.26    0.13
  -2  -5   1    2.20    0.16
  -2  -5   1    1.93    0.16
  -2  -5   1    2.11    0.20
   2   5  -1    2.10    0.22
   2   5  -1    1.91    0.20
   2   5  -1    2.16    0.15
   2   5  -1    2.04    0.14
  -1  -5   0   15.27    0.76
  -1  -5   0   15.87    0.68
  -1  -5   0   15.53    0.75
   1   5   0   16.19    0.77
   1   5   0   13.88    0.75
   1   5   0   15.67    0.64
   1   5   0   15.67    0.63
   0  -5  -1   51.08    2.25
   0   5   1   48.15    2.25
   0   5   1   47.53    1.85
   0   5   1   48.25    2.14
   0   5   1   47.46    1.86
   0   5   1   45.89    2.12
   1  -5  -2   30.95    1.22
  -1   5   2   32.23    1.46
  -1   5   2   30.74    1.20
  -1   5   2   29.24    1.38
  -1   5   2   30.42    1.40
  -1   5   2   31.50    1.22
   2  -5  -3    7.48    0.38
  -2   5   3    8.43    0.35
  -2   5   3    7.89    0.42
  -2   5   3    8.57    0.42
  -2   5   3    8.77    0.37
   3  -5  -4   22.00    0.88
  -3   5   4   20.88    0.86
  -3   5   4   21.56    0.85
   4  -5  -5   -0.05    0.06
  -4   5   5   -0.08    0.05
  -4   5   5   -0.07    0.05
  -4   5   5   -0.03    0.04
   5  -5  -6    4.17    0.26
   5  -5  -6    4.75    0.24
  -5   5   6    3.95    0.21
  -5   5   6    4.31    0.23
   6  -5  -7    2.78    0.19
   6  -5  -7    2.78    0.21
   6  -5  -7    2.97    0.24
  -6   5   7    2.33    0.17
   7  -5  -8   -0.16    0.10
   7  -5  -8    0.04    0.08
  -7   5   8   -0.06    0.06
   8  -5  -9    3.72    0.26
   9  -5 -10   -0.17    0.08
  10  -5 -11    0.51    0.14
   9   4  -7    0.42    0.12
   9   4  -7    0.40    0.12
   9   4  -7    0.02    0.19
   8   4  -6    0.24    0.10
   8   4  -6    0.13    0.09
   8   4  -6    0.05    0.18
   7   4  -5    2.86    0.23
   7   4  -5    2.85    0.32
   7   4  -5    3.12    0.22
   6   4  -4   12.32    0.52
   6   4  -4   10.75    0.67
   6   4  -4   10.90    0.49
   6   4  -4   11.15    0.52
  -5  -4   3    1.11    0.12
   5   4  -3    0.96    0.19
   5   4  -3    1.10    0.11
   5   4  -3    1.08    0.12
  -4  -4   2    5.96    0.29
  -4  -4   2    5.51    0.35
  -4  -4   2    5.70    0.39
   4   4  -2    5.36    0.28
   4   4  -2    5.70    0.39
   4   4  -2    5.60    0.27
   4   4  -2    5.38    0.39
  -3  -4   1    8.50    0.40
  -3  -4   1    8.29    0.46
  -3  -4   1    9.14    0.49
   3   4  -1    8.09    0.48
   3   4  -1    8.83    0.38
   3   4  -1    8.59    0.39
   3   4  -1    8.85    0.50
  -2  -4   0    2.75    0.22
  -2  -4   0    2.62    0.18
  -2  -4   0    3.28    0.18
   2   4   0    3.04    0.24
   2   4   0    2.81    0.16
   2   4   0    3.00    0.17
   2   4   0    2.47    0.23
  -1  -4  -1   83.00    3.56
  -1  -4  -1   83.45    3.77
   1   4   1   83.19    3.11
   1   4   1   79.07    3.54
   1   4   1   80.45    3.10
   1   4   1   80.22    3.57
   0   4   2   16.19    0.78
   0   4   2   17.15    0.67
   0   4   2   16.43    0.77
   0   4   2   15.97    0.78
   0   4   2   16.63    0.66
   1  -4  -3   27.54    1.07
  -1   4   3   26.63    1.20
  -1   4   3   23.83    1.18
  -1   4   3   26.10    1.04
  -1   4   3   27.96    1.06
  -1   4   3   28.01    1.25
   2  -4  -4    8.51    0.39
  -2   4   4    8.50    0.37
  -2   4   4    8.00    0.41
  -2   4   4    8.73    0.36
   3  -4  -5    8.85    0.41
  -3   4   5    8.88    0.43
  -3   4   5    9.26    0.39
  -3   4   5    8.94    0.39
   4  -4  -6   14.35    0.60
   4  -4  -6   13.65    0.60
  -4   4   6   13.57    0.57
  -4   4   6   13.59    0.58
  -4   4   6   14.45    0.65
   5  -4  -7    0.21    0.08
   5  -4  -7    0.30    0.08
   5  -4  -7    0.24    0.09
  -5   4   7    0.17    0.06
   6  -4  -8    1.19    0.13
   6  -4  -8    1.05    0.13
   6  -4  -8    1.16    0.15
  -6   4   8    0.96    0.11
   7  -4  -9   -0.14    0.08
   7  -4  -9    0.02    0.08
  -7   4   9   -0.01    0.07
   8  -4 -10    0.43    0.11
   9  -4 -11    1.18    0.17
  10  -4 -12   -0.11    0.10
  10   3  -7   -0.20    0.18
  10   3  -7    0.01    0.09
  10   3  -7    0.01    0.10
   9   3  -6    1.27    0.26
   9   3  -6    0.89    0.14
   9   3  -6    0.95    0.15
   8   3  -5    2.54    0.32
   8   3  -5    3.09    0.23
   8   3  -5    3.05    0.23
   7   3  -4    0.54    0.19
   7   3  -4    0.68    0.11
   7   3  -4    0.61    0.11
   6   3  -3    0.60    0.09
   6   3  -3    0.34    0.15
   6   3  -3    0.47    0.09
   6   3  -3    0.33    0.06
  -5  -3   2    4.35    0.34
  -5  -3   2    4.63    0.23
   5   3  -2    4.26    0.24
   5   3  -2    4.32    0.34
   5   3  -2    4.34    0.22
   5   3  -2    4.45    0.34
  -4  -3   1   17.92    0.87
  -4  -3   1   17.78    0.73
   4   3  -1   16.72    0.69
   4   3  -1   17.36    0.71
   4   3  -1   16.08    0.85
   4   3  -1   17.29    0.87
  -3  -3   0   21.30    1.01
   3   3   0   21.08    0.84
   3   3   0   21.63    1.00
   3   3   0   20.34    1.01
   3   3   0   21.21    0.85
  -2  -3  -1   14.13    0.69
  -2  -3  -1   13.35    0.66
   2   3   1   14.23    0.57
   2   3   1   13.47    0.67
   2   3   1   14.05    0.69
   2   3   1   13.57    0.57
  -1  -3  -2  103.90    4.45
   1   3   2  107.91    3.90
   1   3   2  101.46    3.89
   1   3   2   99.22    4.43
   1   3   2  101.27    4.45
   0  -3  -3    0.21    0.08
   0  -3  -3    0.75    0.09
   0   3   3    0.46    0.08
   1  -3  -4   36.99    1.45
  -1   3   4   35.70    1.43
  -1   3   4   37.61    1.62
  -1   3   4   36.79    1.63
  -1   3   4   38.38    1.44
   2  -3  -5   30.31    1.23
  -2   3   5   31.37    1.36
  -2   3   5   31.76    1.22
  -2   3   5   30.26    1.35
  -2   3   5   31.07    1.21
   3  -3  -6    2.06    0.16
   3  -3  -6    1.96    0.16
  -3   3   6    1.94    0.13
  -3   3   6    1.78    0.13
  -3   3   6    1.83    0.12
   4  -3  -7    0.51    0.09
   4  -3  -7    0.47    0.09
  -4   3   7    0.62    0.08
   5  -3  -8    1.76    0.17
   5  -3  -8    1.59    0.16
   5  -3  -8    2.05    0.19
  -5   3   8    1.77    0.14
   6  -3  -9    3.43    0.25
   6  -3  -9    3.06    0.23
  -6   3   9    3.19    0.21
   7  -3 -10    1.68    0.18
   7  -3 -10    2.11    0.18
  -7   3  10    2.02    0.17
   8  -3 -11    0.03    0.09
   9  -3 -12    0.08    0.11
  10  -3 -13    0.01    0.12
  11   2  -7    1.12    0.17
  11   2  -7    1.03    0.29
  11   2  -7    1.13    0.16
  10   2  -6   -0.12    0.18
  10   2  -6   -0.03    0.09
  10   2  -6    0.14    0.10
   9   2  -5    1.48    0.17
   9   2  -5    1.43    0.27
   9   2  -5    1.52    0.15
   8   2  -4    0.34    0.18
   8   2  -4    0.25    0.11
   8   2  -4    0.19    0.09
   7   2  -3    3.01    0.31
   7   2  -3    2.83    0.21
   7   2  -3    3.48    0.22
   6   2  -2    1.39    0.13
   6   2  -2    1.67    0.11
   6   2  -2    1.79    0.15
   6   2  -2    1.90    0.23
  -5  -2   1   11.60    0.63
  -5  -2   1   11.44    0.47
   5   2  -1   11.70    0.62
   5   2  -1   10.72    0.46
   5   2  -1   10.60    0.48
   5   2  -1   10.50    0.60
  -4  -2   0   12.19    0.64
   4   2   0   11.13    0.61
   4   2   0   11.85    0.49
   4   2   0   12.44    0.51
   4   2   0   11.98    0.63
  -3  -2  -1   32.00    1.43
   3   2   1   31.46    1.42
   3   2   1   30.65    1.21
   3   2   1   29.62    1.40
   3   2   1   31.34    1.21
  -2  -2  -2   50.73    2.26
   2   2   2   50.81    2.25
   2   2   2   51.71    1.96
   2   2   2   52.33    1.96
   2   2   2   50.34    2.26
  -1  -2  -3   40.94    1.86
   1   2   3   41.35    1.63
   1   2   3   45.45    1.63
   1   2   3   41.31    1.86
   0  -2  -4    1.31    0.13
   0  -2  -4    1.60    0.12
   0   2   4    2.10    0.14
   0   2   4    1.89    0.14
   0   2   4    2.40    0.13
   0   2   4    2.46    0.13
   1  -2  -5    1.01    0.11
  -1   2   5    1.15    0.09
  -1   2   5    1.00    0.09
  -1   2   5    1.06    0.10
   2  -2  -6   13.10    0.57
   2  -2  -6   13.38    0.58
  -2   2   6   12.99    0.59
  -2   2   6   13.13    0.55
  -2   2   6   13.03    0.55
   3  -2  -7    0.01    0.06
   3  -2  -7   -0.02    0.07
  -3   2   7    0.00    0.05
  -3   2   7   -0.03    0.04
   4  -2  -8    1.46    0.14
   4  -2  -8    1.36    0.13
   4  -2  -8    1.53    0.15
  -4   2   8    1.30    0.12
  -4   2   8    1.34    0.13
   5  -2  -9    0.01    0.08
   5  -2  -9   -0.13    0.08
  -5   2   9   -0.12    0.06
   6  -2 -10    6.66    0.36
   6  -2 -10    5.75    0.34
  -6   2  10    5.84    0.32
   7  -2 -11    0.49    0.13
   7  -2 -11    0.48    0.11
   8  -2 -12    0.01    0.12
   8  -2 -12    0.15    0.10
   9  -2 -13    0.40    0.13
  11   1  -6    1.85    0.20
  11   1  -6    1.64    0.31
  11   1  -6    1.45    0.17
  10   1  -5    0.01    0.07
  10   1  -5   -0.13    0.18
  10   1  -5    0.00    0.09
   9   1  -4    2.03    0.19
   9   1  -4    1.86    0.29
   9   1  -4    2.08    0.18
   8   1  -3    7.39    0.53
   8   1  -3    7.39    0.39
   8   1  -3    7.25    0.36
   7   1  -2    0.33    0.05
   7   1  -2    0.40    0.16
   7   1  -2    0.28    0.07
   7   1  -2    0.53    0.09
  -6  -1   1   21.94    1.05
   6   1  -1   20.95    0.84
   6   1  -1   19.55    1.02
   6   1  -1   20.53    0.82
   6   1  -1   20.85    0.86
  -5  -1   0   54.47    2.46
   5   1   0   54.33    2.10
   5   1   0   54.91    2.44
   5   1   0   54.90    2.09
  -4  -1  -1   18.02    0.89
   4   1   1   18.65    0.73
   4   1   1   17.67    0.74
   4   1   1   18.65    0.88
  -3  -1  -2   47.59    2.23
   3   1   2   48.92    2.23
   3   1   2   54.58    2.22
   3   1   2   51.32    1.93
   3   1   2   48.69    1.93
  -2  -1  -3    1.05    0.07
  -2  -1  -3    1.00    0.13
   2   1   3    1.02    0.12
   2   1   3    1.21    0.09
   2   1   3    1.06    0.09
   2   1   3    0.91    0.12
  -1  -1  -4    0.15    0.06
   1   1   4    0.14    0.06
   1   1   4    0.11    0.04
   1   1   4    0.17    0.04
   1   1   4    0.14    0.06
   0  -1  -5    6.59    0.31
   0  -1  -5    5.71    0.29
   0   1   5    5.51    0.28
   0   1   5    6.69    0.32
   0   1   5    6.44    0.29
   1  -1  -6   -0.06    0.05
  -1   1   6   -0.08    0.04
  -1   1   6   -0.05    0.04
  -1   1   6   -0.03    0.04
   2  -1  -7   -0.13    0.08
   2  -1  -7    0.19    0.08
  -2   1   7    0.00    0.06
  -2   1   7    0.15    0.06
   3  -1  -8   16.43    0.72
   3  -1  -8   16.33    0.70
  -3   1   8   16.40    0.69
   4  -1  -9    1.07    0.13
   4  -1  -9    1.36    0.16
  -4   1   9    0.98    0.12
   5  -1 -10    1.69    0.18
   5  -1 -10    1.55    0.16
  -5   1  10    1.44    0.15
   6  -1 -11    0.04    0.08
   6  -1 -11    0.00    0.10
   6  -1 -11   -0.08    0.10
  -6   1  11    0.03    0.08
   7  -1 -12    0.29    0.14
   7  -1 -12    0.38    0.11
   8  -1 -13   -0.13    0.09
   8  -1 -13   -0.02    0.12
   9  -1 -14    0.11    0.12
  12   0  -6    0.04    0.10
  11   0  -5    0.02    0.10
  11   0  -5   -0.04    0.20
  10   0  -4    0.42    0.12
  10   0  -4    0.30    0.09
  10   0  -4    0.61    0.22
   9   0  -3    0.59    0.12
   9   0  -3    0.70    0.10
   9   0  -3    0.39    0.20
   8   0  -2   15.25    0.69
   8   0  -2   16.35    0.67
   8   0  -2   14.93    0.86
   7   0  -1    0.00    0.06
   7   0  -1    0.01    0.04
   7   0  -1   -0.08    0.12
   7   0  -1    0.03    0.06
  -6   0   0    1.02    0.18
   6   0   0    0.80    0.17
   6   0   0    1.12    0.10
   6   0   0    0.94    0.11
   6   0   0    1.03    0.09
  -5   0  -1    5.57    0.37
   5   0   1    5.38    0.37
   5   0   1    6.15    0.27
   5   0   1    6.03    0.28
  -4   0  -2   16.14    0.81
   4   0   2   16.59    0.67
   4   0   2   17.04    0.67
   4   0   2   16.39    0.80
  -3   0  -3   22.32    1.06
   3   0   3   22.11    0.91
   3   0   3   24.52    1.06
   3   0   3   22.90    0.91
  -2   0  -4    2.90    0.19
  -2   0  -4    3.31    0.22
   2   0   4    3.81    0.22
   2   0   4    3.31    0.18
   2   0   4    3.47    0.18
  -1   0  -5   15.88    0.79
  -1   0  -5   17.72    0.75
   1   0   5   16.42    0.67
   1   0   5   15.85    0.67
   1   0   5   16.32    0.79
   0   0  -6    4.85    0.26
   0   0   6    4.69    0.25
   0   0   6    4.63    0.25
   0   0   6    5.01    0.27
   1   0  -7    3.21    0.23
   1   0  -7    3.09    0.25
  -1   0   7    3.74    0.22
  -1   0   7    4.23    0.24
  -1   0   7    3.67    0.21
   2   0  -8    1.32    0.13
   2   0  -8    1.01    0.16
  -2   0   8    1.15    0.13
  -2   0   8    1.88    0.17
   3   0  -9    6.05    0.33
   3   0  -9    5.53    0.36
  -3   0   9    6.31    0.33
  -3   0   9    6.30    0.39
   4   0 -10   18.88    0.83
   4   0 -10   18.60    0.83
   4   0 -10   19.42    0.81
  -4   0  10   19.01    0.80
  -4   0  10   17.17    0.97
   5   0 -11   -0.02    0.10
   5   0 -11   -0.11    0.10
   5   0 -11   -0.05    0.08
  -5   0  11   -0.14    0.08
   6   0 -12    0.07    0.12
   6   0 -12    0.03    0.12
   6   0 -12   -0.08    0.07
  -6   0  12   -0.01    0.08
   7   0 -13    0.48    0.12
   7   0 -13    0.52    0.16
   8   0 -14    0.07    0.11
   8   0 -14    0.05    0.14
  12  -1  -5    0.09    0.11
  12  -1  -5    0.07    0.23
  11  -1  -4   -0.04    0.19
  11  -1  -4    0.01    0.09
  10  -1  -3    0.00    0.16
  10  -1  -3   -0.01    0.08
  10  -1  -3   -0.02    0.06
   9  -1  -2    1.62    0.16
   9  -1  -2    1.74    0.27
   9  -1  -2    1.63    0.15
   8  -1  -1    0.11    0.16
   8  -1  -1    0.07    0.07
   8  -1  -1    0.02    0.06
   7  -1   0   21.77    0.85
   7  -1   0   21.87    0.90
   7  -1   0   21.05    1.08
   7  -1   0   21.95    0.88
  -6   1  -1    8.31    0.53
   6  -1   1    9.25    0.39
   6  -1   1    9.55    0.40
   6  -1   1    8.76    0.53
   6  -1   1    8.91    0.42
  -5   1  -2    1.85    0.21
   5  -1   2    2.13    0.13
   5  -1   2    2.05    0.14
   5  -1   2    1.94    0.20
  -4   1  -3   -0.05    0.08
   4  -1   3   -0.04    0.03
   4  -1   3    0.00    0.04
   4  -1   3    0.00    0.08
  -3   1  -4    2.79    0.19
  -3   1  -4    2.83    0.22
   3  -1   4    3.02    0.20
   3  -1   4    3.21    0.17
   3  -1   4    3.08    0.17
   3  -1   4    3.31    0.22
  -2   1  -5    0.54    0.09
  -2   1  -5    0.32    0.06
   2  -1   5    0.31    0.09
   2  -1   5    0.38    0.06
   2  -1   5    0.40    0.09
   2  -1   5    0.40    0.06
  -1   1  -6    1.55    0.12
  -1   1  -6    1.36    0.13
  -1   1  -6    1.41    0.12
   1  -1   6    1.38    0.12
   1  -1   6    1.42    0.15
   1  -1   6    1.27    0.12
   1  -1   6    1.49    0.12
   1  -1   6    1.26    0.12
   0   1  -7   -0.08    0.08
   0   1  -7   -0.04    0.06
   0  -1   7    0.00    0.08
   0  -1   7    0.11    0.06
   0  -1   7   -0.07    0.05
   0  -1   7   -0.04    0.05
   1   1  -8    2.79    0.27
   1   1  -8    3.74    0.23
  -1  -1   8    3.87    0.27
  -1  -1   8    4.05    0.23
   2   1  -9    8.12    0.46
   2   1  -9    8.94    0.43
  -2  -1   9    9.66    0.51
  -2  -1   9    8.92    0.43
   3   1 -10    7.81    0.43
   3   1 -10    7.50    0.43
   3   1 -10    7.58    0.39
  -3  -1  10    7.85    0.40
  -3  -1  10    7.14    0.46
   4   1 -11    2.45    0.24
   4   1 -11    2.55    0.21
   4   1 -11    2.20    0.23
  -4  -1  11    2.75    0.23
   5   1 -12    0.25    0.13
   5   1 -12    0.08    0.12
   5   1 -12    0.34    0.10
  -5  -1  12    0.15    0.11
   6   1 -13    0.07    0.13
   6   1 -13    0.06    0.13
   6   1 -13    0.09    0.09
   7   1 -14    2.03    0.20
   7   1 -14    2.18    0.24
  12  -2  -4   -0.01    0.09
  12  -2  -4    0.06    0.21
  11  -2  -3    0.05    0.09
  11  -2  -3   -0.06    0.17
  10  -2  -2    0.74    0.13
  10  -2  -2    0.58    0.10
  10  -2  -2    0.68    0.22
   9  -2  -1    2.47    0.30
   9  -2  -1    2.74    0.21
   9  -2  -1    2.37    0.18
   8  -2   0    9.42    0.46
   8  -2   0    9.35    0.42
   8  -2   0    9.54    0.60
   7  -2   1    2.90    0.17
   7  -2   1    2.35    0.14
   7  -2   1    2.84    0.29
   7  -2   1    2.31    0.18
   6  -2   2   10.36    0.60
   6  -2   2   10.80    0.46
   6  -2   2   11.46    0.50
   6  -2   2   11.15    0.47
   5  -2   3    2.73    0.16
   5  -2   3    2.74    0.17
   5  -2   3    2.55    0.18
   5  -2   3    3.00    0.25
  -4   2  -4   22.09    1.07
   4  -2   4   21.90    0.88
   4  -2   4   21.82    0.88
   4  -2   4   21.43    0.95
   4  -2   4   22.21    1.03
  -3   2  -5    3.92    0.27
   3  -2   5    4.80    0.28
   3  -2   5    4.53    0.23
   3  -2   5    4.66    0.24
  -2   2  -6   -0.08    0.06
  -2   2  -6   -0.11    0.05
   2  -2   6    0.01    0.06
   2  -2   6   -0.11    0.08
   2  -2   6   -0.02    0.04
   2  -2   6   -0.03    0.05
   2  -2   6   -0.08    0.04
  -1   2  -7    1.27    0.15
  -1   2  -7    1.72    0.12
  -1   2  -7    1.43    0.13
  -1   2  -7    1.58    0.15
   1  -2   7    1.62    0.17
   1  -2   7    1.74    0.15
   1  -2   7    1.50    0.14
   1  -2   7    1.84    0.15
   0   2  -8    1.46    0.14
   0   2  -8    2.10    0.13
   0   2  -8    1.66    0.18
   0   2  -8    1.98    0.19
   0  -2   8    2.20    0.18
   0  -2   8    1.87    0.16
   0  -2   8    1.93    0.20
   1   2  -9   -0.17    0.09
   1   2  -9   -0.10    0.07
   1   2  -9   -0.11    0.09
  -1  -2   9   -0.13    0.06
  -1  -2   9    0.01    0.11
  -1  -2   9   -0.01    0.08
   2   2 -10    2.12    0.19
   2   2 -10    2.21    0.21
   2   2 -10    2.03    0.21
  -2  -2  10    2.03    0.19
  -2  -2  10    2.39    0.22
  -2  -2  10    2.26    0.23
   3   2 -11    0.47    0.11
   3   2 -11    0.31    0.14
   3   2 -11    0.40    0.15
  -3  -2  11    0.47    0.13
   4   2 -12    0.81    0.16
   4   2 -12    0.61    0.16
   4   2 -12    0.56    0.11
  -4  -2  12    0.52    0.13
   5   2 -13    0.24    0.14
   5   2 -13    0.03    0.12
   5   2 -13    0.13    0.10
   6   2 -14    0.40    0.12
   6   2 -14   -0.04    0.13
  12  -3  -3    0.18    0.11
  12  -3  -3   -0.05    0.20
  11  -3  -2    0.20    0.10
  11  -3  -2    0.26    0.20
  10  -3  -1    0.08    0.09
  10  -3  -1    0.10    0.16
   9  -3   0    4.42    0.40
   9  -3   0    4.04    0.27
   9  -3   0    4.58    0.24
   8  -3   1    2.09    0.28
   8  -3   1    2.77    0.20
   8  -3   1    2.73    0.17
  -7   3  -2    3.87    0.23
   7  -3   2    4.20    0.24
   7  -3   2    3.95    0.22
   7  -3   2    3.71    0.20
   7  -3   2    3.53    0.33
   7  -3   2    3.70    0.23
  -6   3  -3    0.68    0.10
   6  -3   3    0.71    0.08
   6  -3   3    0.66    0.08
   6  -3   3    0.63    0.16
   6  -3   3    0.83    0.11
  -5   3  -4    2.12    0.18
  -5   3  -4    2.05    0.17
   5  -3   4    2.34    0.19
   5  -3   4    2.23    0.15
   5  -3   4    2.22    0.15
   5  -3   4    2.34    0.24
  -4   3  -5    0.08    0.07
  -4   3  -5   -0.02    0.06
   4  -3   5   -0.04    0.05
   4  -3   5    0.04    0.10
   4  -3   5    0.02    0.05
   4  -3   5    0.06    0.09
  -3   3  -6    1.00    0.13
  -3   3  -6    1.32    0.15
  -3   3  -6    1.14    0.14
   3  -3   6    1.17    0.11
   3  -3   6    1.44    0.16
   3  -3   6    1.25    0.12
   3  -3   6    0.97    0.14
  -2   3  -7   17.16    0.80
  -2   3  -7   18.01    0.81
  -2   3  -7   19.14    0.94
   2  -3   7   17.87    0.85
   2  -3   7   19.15    0.78
   2  -3   7   19.26    0.77
   2  -3   7   18.20    0.93
  -1   3  -8    3.80    0.21
  -1   3  -8    3.76    0.28
  -1   3  -8    3.66    0.27
  -1   3  -8    3.50    0.23
  -1   3  -8    3.43    0.27
   1  -3   8    3.66    0.23
   1  -3   8    4.04    0.27
   1  -3   8    3.75    0.29
   0   3  -9    0.49    0.07
   0   3  -9    0.50    0.13
   0   3  -9    0.50    0.13
   0   3  -9    0.30    0.09
   0  -3   9    0.50    0.11
   0  -3   9    0.50    0.10
   0  -3   9    0.46    0.13
   1   3 -10    0.07    0.08
   1   3 -10    0.16    0.12
   1   3 -10    0.11    0.11
  -1  -3  10    0.30    0.10
  -1  -3  10    0.44    0.11
  -1  -3  10    0.26    0.13
   2   3 -11    1.93    0.16
   2   3 -11    1.40    0.20
   2   3 -11    1.95    0.22
  -2  -3  11    2.00    0.22
  -2  -3  11    1.99    0.20
   3   3 -12    0.20    0.10
   3   3 -12    0.60    0.15
   3   3 -12    0.30    0.14
  -3  -3  12    0.36    0.15
  -3  -3  12    0.24    0.12
   4   3 -13    2.26    0.24
   4   3 -13    2.64    0.21
   4   3 -13    2.66    0.26
   5   3 -14    0.78    0.18
   5   3 -14    0.94    0.18
   6   3 -15    0.27    0.17
  13  -4  -3    0.10    0.22
  13  -4  -3    0.11    0.11
  12  -4  -2    0.15    0.19
  12  -4  -2   -0.10    0.08
  11  -4  -1    0.07    0.09
  11  -4  -1   -0.02    0.16
  10  -4   0    0.31    0.10
  10  -4   0    0.27    0.18
   9  -4   1    4.00    0.26
   9  -4   1    3.93    0.39
   8  -4   2    0.73    0.20
   8  -4   2    0.84    0.10
   8  -4   2    0.89    0.12
  -7   4  -3    8.89    0.42
   7  -4   3    8.80    0.40
   7  -4   3    8.75    0.40
   7  -4   3    8.63    0.45
   7  -4   3    8.48    0.54
  -6   4  -4    0.27    0.09
  -6   4  -4    0.22    0.09
   6  -4   4    0.30    0.07
   6  -4   4    0.36    0.07
   6  -4   4    0.21    0.10
   6  -4   4    0.36    0.14
  -5   4  -5    4.26    0.28
  -5   4  -5    4.87    0.31
   5  -4   5    4.34    0.24
   5  -4   5    4.37    0.29
   5  -4   5    4.73    0.25
   5  -4   5    4.52    0.33
  -4   4  -6    0.13    0.08
  -4   4  -6    0.12    0.09
  -4   4  -6    0.03    0.08
   4  -4   6    0.27    0.11
   4  -4   6    0.10    0.07
   4  -4   6    0.12    0.07
   4  -4   6    0.05    0.10
  -3   4  -7    1.48    0.17
  -3   4  -7    1.96    0.19
  -3   4  -7    1.66    0.17
   3  -4   7    1.61    0.17
   3  -4   7    1.91    0.18
   3  -4   7    1.94    0.16
   3  -4   7    1.78    0.20
   3  -4   7    2.05    0.17
  -2   4  -8    1.11    0.13
  -2   4  -8    1.52    0.14
  -2   4  -8    1.60    0.18
  -2   4  -8    1.33    0.17
  -2   4  -8    1.45    0.17
   2  -4   8    1.39    0.14
   2  -4   8    1.26    0.19
   2  -4   8    1.49    0.16
  -1   4  -9    5.71    0.31
  -1   4  -9    5.62    0.38
  -1   4  -9    5.37    0.29
  -1   4  -9    5.37    0.35
  -1   4  -9    6.07    0.35
   1  -4   9    4.86    0.36
   1  -4   9    5.01    0.31
   1  -4   9    5.87    0.37
   0   4 -10    0.05    0.10
   0   4 -10   -0.08    0.07
   0   4 -10   -0.10    0.11
   0  -4  10   -0.04    0.08
   0  -4  10   -0.32    0.10
   0  -4  10   -0.06    0.08
   1   4 -11    0.55    0.15
   1   4 -11    0.44    0.15
   1   4 -11    0.48    0.10
  -1  -4  11    0.36    0.12
  -1  -4  11    0.29    0.14
   2   4 -12   -0.14    0.11
   2   4 -12    0.00    0.13
  -2  -4  12    0.04    0.13
   3   4 -13   -0.03    0.12
   3   4 -13   -0.11    0.12
  -3  -4  13    0.02    0.14
   4   4 -14    0.14    0.14
   4   4 -14    0.31    0.16
   5   4 -15    0.41    0.16
   5   4 -15    0.37    0.17
  13  -5  -2    0.36    0.24
  13  -5  -2    0.00    0.10
  12  -5  -1    0.17    0.21
  12  -5  -1   -0.03    0.09
  11  -5   0    1.35    0.27
  11  -5   0    1.46    0.17
  10  -5   1    0.77    0.13
  10  -5   1    0.74    0.22
   9  -5   2    0.11    0.08
   9  -5   2   -0.04    0.15
  -8   5  -3    2.13    0.18
   8  -5   3    1.90    0.19
   8  -5   3    1.54    0.24
   8  -5   3    2.03    0.16
  -7   5  -4    0.21    0.10
   7  -5   4    0.36    0.12
   7  -5   4    0.51    0.16
   7  -5   4    0.37    0.08
  -6   5  -5    0.84    0.13
  -6   5  -5    0.95    0.14
   6  -5   5    1.09    0.12
   6  -5   5    0.91    0.19
   6  -5   5    1.07    0.16
   6  -5   5    1.23    0.12
  -5   5  -6    2.22    0.20
  -5   5  -6    1.94    0.19
   5  -5   6    2.28    0.17
   5  -5   6    2.28    0.23
   5  -5   6    2.09    0.17
   5  -5   6    2.05    0.22
  -4   5  -7    9.65    0.51
  -4   5  -7   10.16    0.50
   4  -5   7    9.54    0.54
   4  -5   7    9.82    0.55
   4  -5   7   10.73    0.48
  -3   5  -8    0.08    0.11
  -3   5  -8    0.11    0.08
  -3   5  -8    0.12    0.11
   3  -5   8   -0.06    0.08
   3  -5   8   -0.04    0.07
   3  -5   8    0.12    0.13
  -2   5  -9   -0.03    0.11
  -2   5  -9   -0.18    0.09
  -2   5  -9    0.14    0.08
  -2   5  -9   -0.05    0.07
   2  -5   9   -0.07    0.07
   2  -5   9   -0.09    0.08
   2  -5   9   -0.03    0.13
  -1   5 -10    1.87    0.20
  -1   5 -10    1.79    0.21
   1  -5  10    1.70    0.18
   1  -5  10    1.80    0.23
   0   5 -11    0.54    0.15
   0   5 -11    0.49    0.15
   0  -5  11    0.61    0.17
   1   5 -12    0.09    0.13
   1   5 -12   -0.21    0.11
  -1  -5  12   -0.11    0.13
   2   5 -13    0.00    0.13
   2   5 -13    0.03    0.13
  -2  -5  13    0.25    0.15
   3   5 -14    0.10    0.14
   3   5 -14   -0.12    0.14
  -3  -5  14   -0.12    0.14
   4   5 -15    0.32    0.17
   4   5 -15    0.25    0.15
  -4  -5  15    0.02    0.15
  13  -6  -1    0.06    0.11
  12  -6   0    0.05    0.20
  12  -6   0   -0.01    0.09
  11  -6   1    0.04    0.17
  11  -6   1    0.01    0.08
  10  -6   2    0.04    0.18
  10  -6   2    0.02    0.08
   9  -6   3    0.73    0.20
  -8   6  -4    2.32    0.20
  -8   6  -4    2.49    0.21
   8  -6   4    2.85    0.25
   8  -6   4    2.35    0.28
  -7   6  -5    0.38    0.12
  -7   6  -5    0.42    0.12
   7  -6   5    0.37    0.09
   7  -6   5    0.47    0.16
   7  -6   5    0.32    0.14
  -6   6  -6    0.29    0.12
  -6   6  -6    0.38    0.12
   6  -6   6    0.26    0.15
   6  -6   6    0.05    0.13
   6  -6   6    0.17    0.08
  -5   6  -7    1.21    0.17
  -5   6  -7    1.53    0.19
   5  -6   7    1.59    0.21
   5  -6   7    1.49    0.21
  -4   6  -8    9.51    0.49
  -4   6  -8    8.13    0.48
  -4   6  -8    9.23    0.48
   4  -6   8    8.61    0.52
  -3   6  -9    3.22    0.24
  -3   6  -9    3.29    0.27
  -3   6  -9    2.51    0.24
   3  -6   9    2.25    0.27
  -2   6 -10    0.01    0.11
  -2   6 -10    0.06    0.12
   2  -6  10    0.14    0.14
  -1   6 -11    0.04    0.12
  -1   6 -11    0.01    0.13
   1  -6  11    0.38    0.17
   0   6 -12    0.10    0.13
   0   6 -12    0.08    0.14
   0  -6  12    0.24    0.15
   1   6 -13    1.19    0.20
   1   6 -13    1.03    0.20
  -1  -6  13    0.82    0.21
   2   6 -14   -0.07    0.13
   2   6 -14   -0.17    0.14
  -2  -6  14   -0.08    0.14
  12  -7   1    0.04    0.19
  12  -7   1    0.03    0.09
  11  -7   2    0.34    0.21
  11  -7   2    0.16    0.10
  10  -7   3   -0.13    0.16
   9  -7   4    0.54    0.20
  -8   7  -5    0.25    0.11
   8  -7   5    0.29    0.15
   8  -7   5    0.07    0.15
  -7   7  -6    2.91    0.25
  -7   7  -6    2.99    0.26
   7  -7   6    2.57    0.26
   7  -7   6    2.95    0.30
  -6   7  -7    0.90    0.16
  -6   7  -7    0.84    0.16
   6  -7   7    0.83    0.20
   6  -7   7    0.97    0.20
  -5   7  -8    2.87    0.26
  -5   7  -8    3.05    0.24
  -5   7  -8    2.96    0.26
   5  -7   8    2.06    0.26
  -4   7  -9    2.72    0.24
  -4   7  -9    2.39    0.23
  -4   7  -9    2.72    0.25
   4  -7   9    2.50    0.28
  -3   7 -10   -0.09    0.11
  -3   7 -10   -0.18    0.11
   3  -7  10    0.00    0.14
  -2   7 -11    0.04    0.13
  -2   7 -11   -0.28    0.10
   2  -7  11   -0.12    0.12
  -1   7 -12    0.54    0.16
  -1   7 -12    0.25    0.15
   1  -7  12    0.45    0.18
   0   7 -13    0.12    0.15
   0   7 -13    0.13    0.14
   0  -7  13    0.15    0.16
   1   7 -14    0.00    0.15
  -1  -7  14   -0.09    0.15
  12  -8   2    0.18    0.22
  12  -8   2    0.20    0.11
  11  -8   3    0.38    0.22
  10  -8   4   -0.02    0.16
   9  -8   5    0.91    0.19
   9  -8   5    0.92    0.22
  -8   8  -6    2.12    0.22
   8  -8   6    2.78    0.28
   8  -8   6    2.30    0.29
  -7   8  -7    4.37    0.33
  -7   8  -7    4.69    0.33
   7  -8   7    4.31    0.39
   7  -8   7    4.59    0.37
  -6   8  -8    1.29    0.18
  -6   8  -8    1.24    0.20
  -6   8  -8    1.50    0.19
   6  -8   8    1.10    0.22
  -5   8  -9    0.85    0.16
  -5   8  -9    0.85    0.16
  -5   8  -9    0.75    0.17
   5  -8   9    0.63    0.19
  -4   8 -10    0.16    0.14
  -4   8 -10    0.07    0.12
  -4   8 -10    0.02    0.12
   4  -8  10    0.16    0.17
  -3   8 -11    0.01    0.13
  -3   8 -11    0.04    0.13
   3  -8  11    0.01    0.17
  -2   8 -12    0.53    0.16
  -2   8 -12    0.77    0.18
   2  -8  12    0.51    0.19
  -1   8 -13   -0.08    0.14
  -1   8 -13    0.15    0.14
   1  -8  13    0.14    0.18
   0   8 -14   -0.06    0.16
   0  -8  14   -0.31    0.14
  11  -9   4    1.35    0.27
  10  -9   5    0.46    0.21
   9  -9   6   -0.06    0.16
   9  -9   6    0.00    0.15
  -8   9  -7    0.16    0.13
   8  -9   7    0.05    0.15
  -7   9  -8    0.26    0.14
  -7   9  -8    0.15    0.14
   7  -9   8    0.34    0.17
  -6   9  -9   -0.12    0.12
  -6   9  -9    0.04    0.13
  -6   9  -9    0.17    0.13
   6  -9   9   -0.09    0.14
  -5   9 -10    4.93    0.37
  -5   9 -10    4.68    0.37
  -5   9 -10    5.44    0.37
   5  -9  10    4.63    0.41
  -4   9 -11    1.87    0.25
  -4   9 -11    1.87    0.24
   4  -9  11    1.82    0.28
  -3   9 -12    0.10    0.14
   3  -9  12    0.26    0.18
  -2   9 -13    0.65    0.19
   2  -9  13    0.62    0.22
  10 -10   6    0.08    0.19
   9 -10   7   -0.09    0.16
  -8  10  -8    0.25    0.15
  -8  10  -8    0.28    0.15
   8 -10   8    0.38    0.19
  -7  10  -9    0.23    0.15
  -7  10  -9    0.00    0.14
   7 -10   9    0.08    0.17
  -6  10 -10    0.20    0.15
  -6  10 -10    0.07    0.15
   6 -10  10    0.05    0.17
  -5  10 -11    1.07    0.21
   5 -10  11    1.12    0.25
  -4  10 -12    0.00    0.15
   4 -10  12    0.11    0.19
   3 -14   4    1.32    0.25
  -3  14  -4    0.86    0.26
   4 -14   3    0.45    0.18
  -4  14  -3    0.07    0.19
   5 -14   2   -0.01    0.14
  -5  14  -2   -0.18    0.15
   6 -14   1    0.51    0.18
  -6  14  -1    0.64    0.20
  -6  14  -1    0.31    0.15
   7 -14   0    0.06    0.16
  -7  14   0    0.08    0.14
  -7  14   0    0.11    0.16
   8 -14  -1    0.33    0.17
  -8  14   1    0.13    0.16
  -8  14   1    0.28    0.14
   0  13  -6   -0.21    0.10
   1 -13   5   -0.01    0.16
  -1  13  -5    0.20    0.11
  -1  13  -5    0.03    0.21
   2 -13   4    2.60    0.30
  -2  13  -4    2.49    0.33
  -2  13  -4    2.25    0.21
  -2  13  -4    2.09    0.23
   3 -13   3    1.05    0.21
  -3  13  -3    1.12    0.18
  -3  13  -3    1.24    0.24
   4 -13   2    2.10    0.26
  -4  13  -2    2.13    0.22
  -4  13  -2    2.28    0.29
   5 -13   1    0.69    0.18
  -5  13  -1    0.55    0.19
  -5  13  -1    0.61    0.15
   6 -13   0    0.03    0.14
  -6  13   0   -0.12    0.10
  -6  13   0   -0.03    0.13
   7 -13  -1   -0.12    0.11
  -7  13   1    0.11    0.11
  -7  13   1    0.01    0.13
   8 -13  -2   -0.01    0.12
  -8  13   2    0.13    0.14
  -8  13   2    0.27    0.13
   9 -13  -3    0.16    0.14
  -9  13   3    0.15    0.13
  -1 -12   6    0.07    0.15
   1  12  -6    0.00    0.11
   1  12  -6    0.12    0.22
   0 -12   5    0.63    0.18
   0  12  -5    0.38    0.14
   0  12  -5    0.29    0.12
   0  12  -5    0.44    0.22
   1 -12   4   -0.05    0.13
  -1  12  -4   -0.03    0.09
  -1  12  -4    0.08    0.18
  -1  12  -4   -0.08    0.10
   2 -12   3    0.84    0.19
  -2  12  -3    0.45    0.12
  -2  12  -3    0.65    0.21
  -2  12  -3    0.66    0.15
   3 -12   2    0.11    0.14
  -3  12  -2    0.16    0.16
  -3  12  -2    0.17    0.11
   4 -12   1    0.86    0.18
  -4  12  -1    1.27    0.22
  -4  12  -1    1.34    0.18
   5 -12   0    0.06    0.12
  -5  12   0    0.07    0.13
  -5  12   0   -0.14    0.10
   6 -12  -1    0.06    0.12
  -6  12   1   -0.10    0.10
  -6  12   1    0.00    0.11
   7 -12  -2   -0.05    0.11
  -7  12   2    0.00    0.11
  -7  12   2   -0.12    0.09
   8 -12  -3    1.11    0.18
  -8  12   3    0.98    0.15
  -8  12   3    1.36    0.20
   9 -12  -4    0.58    0.12
   9 -12  -4    0.44    0.15
  -9  12   4    0.59    0.16
  10 -12  -5    0.41    0.15
  10 -12  -5    0.26    0.11
 -10  12   5    0.28    0.14
   3  11  -7    0.47    0.15
   3  11  -7    0.55    0.27
   3  11  -7    0.53    0.15
  -2 -11   6    0.01    0.14
   2  11  -6    0.04    0.11
   2  11  -6    0.16    0.20
   2  11  -6   -0.02    0.11
  -1 -11   5    0.24    0.14
   1  11  -5    0.21    0.12
   1  11  -5    0.29    0.21
   1  11  -5    0.17    0.11
   0 -11   4    5.75    0.40
   0  11  -4    5.58    0.33
   0  11  -4    5.83    0.36
   0  11  -4    5.25    0.45
   1 -11   3    0.49    0.16
  -1  11  -3    0.49    0.20
  -1  11  -3    0.46    0.12
  -1  11  -3    0.47    0.11
   2 -11   2    0.08    0.13
  -2  11  -2    0.02    0.10
  -2  11  -2    0.06    0.08
  -2  11  -2    0.16    0.15
   3 -11   1    0.62    0.16
  -3  11  -1    0.45    0.13
  -3  11  -1    0.81    0.18
  -3  11  -1    0.65    0.11
   4 -11   0    0.16    0.13
  -4  11   0    0.07    0.14
  -4  11   0    0.00    0.10
   5 -11  -1   -0.02    0.11
  -5  11   1    0.08    0.13
  -5  11   1    0.07    0.10
   6 -11  -2   -0.08    0.10
  -6  11   2    0.02    0.09
  -6  11   2   -0.03    0.10
   7 -11  -3    1.19    0.18
   7 -11  -3    1.20    0.13
  -7  11   3    1.04    0.14
  -7  11   3    0.89    0.17
   8 -11  -4    2.69    0.21
   8 -11  -4    2.64    0.24
  -8  11   4    2.47    0.20
  -8  11   4    2.52    0.26
   9 -11  -5    0.38    0.14
   9 -11  -5    0.48    0.11
  -9  11   5    0.57    0.15
  10 -11  -6    0.25    0.11
  10 -11  -6    0.10    0.12
 -10  11   6    0.20    0.13
   4  10  -7    3.29    0.27
   4  10  -7    2.62    0.25
   4  10  -7    2.84    0.37
  -3 -10   6    0.45    0.16
   3  10  -6    0.16    0.12
   3  10  -6    0.18    0.11
   3  10  -6    0.15    0.21
  -2 -10   5    0.13    0.13
   2  10  -5    0.09    0.20
   2  10  -5    0.10    0.11
   2  10  -5    0.21    0.11
  -1 -10   4    3.40    0.29
   1  10  -4    3.14    0.26
   1  10  -4    3.75    0.26
   1  10  -4    3.62    0.38
   0 -10   3   -0.06    0.12
   0  10  -3   -0.02    0.15
   0  10  -3    0.04    0.09
   0  10  -3   -0.03    0.09
   1 -10   2    0.48    0.13
   1 -10   2    0.10    0.13
  -1  10  -2    0.62    0.18
  -1  10  -2    0.34    0.10
  -1  10  -2    0.57    0.12
   2 -10   1    9.80    0.54
  -2  10  -1   10.46    0.47
  -2  10  -1    9.30    0.49
  -2  10  -1   11.11    0.61
   3 -10   0    3.48    0.30
  -3  10   0    4.22    0.24
  -3  10   0    4.05    0.27
  -3  10   0    5.33    0.37
   4 -10  -1    6.79    0.31
   4 -10  -1    5.44    0.37
  -4  10   1    6.51    0.42
  -4  10   1    6.07    0.34
   5 -10  -2    1.28    0.13
   5 -10  -2    1.03    0.16
  -5  10   2    1.39    0.19
  -5  10   2    1.20    0.14
   6 -10  -3    2.42    0.18
   6 -10  -3    2.04    0.21
  -6  10   3    2.27    0.23
  -6  10   3    2.34    0.19
   7 -10  -4    0.32    0.09
   7 -10  -4    0.05    0.11
  -7  10   4    0.13    0.08
  -7  10   4    0.28    0.12
   8 -10  -5    0.70    0.15
   8 -10  -5    0.73    0.12
  -8  10   5    0.79    0.16
  -8  10   5    0.63    0.11
   9 -10  -6    0.08    0.09
   9 -10  -6   -0.01    0.11
  -9  10   6   -0.03    0.10
  10 -10  -7    0.99    0.16
  10 -10  -7    0.69    0.14
 -10  10   7    1.04    0.18
   5   9  -7   -0.03    0.11
   5   9  -7   -0.04    0.20
   5   9  -7    0.09    0.11
   4   9  -6    0.79    0.15
   4   9  -6    1.20    0.25
   4   9  -6    0.99    0.16
  -3  -9   5    0.20    0.13
   3   9  -5    0.18    0.20
   3   9  -5    0.31    0.11
   3   9  -5    0.18    0.11
  -2  -9   4    4.24    0.32
   2   9  -4    4.22    0.28
   2   9  -4    4.68    0.29
   2   9  -4    4.11    0.39
  -1  -9   3    5.84    0.37
  -1  -9   3    6.02    0.40
   1   9  -3    5.60    0.33
   1   9  -3    5.82    0.33
   1   9  -3    5.78    0.44
   0  -9   2    3.78    0.30
   0  -9   2    3.26    0.29
   0   9  -2    3.92    0.32
   0   9  -2    3.57    0.26
   0   9  -2    4.77    0.38
   0   9  -2    3.92    0.25
   1  -9   1    3.10    0.28
   1  -9   1    3.54    0.27
  -1   9  -1    3.57    0.23
  -1   9  -1    3.76    0.29
  -1   9  -1    3.77    0.33
  -1   9  -1    3.49    0.25
   2  -9   0    0.61    0.09
   2  -9   0    0.35    0.13
  -2   9   0    0.37    0.08
  -2   9   0    0.51    0.11
  -2   9   0    0.33    0.10
  -2   9   0    0.54    0.15
   3  -9  -1    0.00    0.06
   3  -9  -1    0.04    0.10
  -3   9   1    0.06    0.10
  -3   9   1    0.06    0.07
  -3   9   1   -0.09    0.07
  -3   9   1    0.05    0.05
   4  -9  -2    0.40    0.09
   4  -9  -2    0.35    0.12
  -4   9   2    0.32    0.09
  -4   9   2    0.23    0.06
  -4   9   2    0.50    0.12
  -4   9   2    0.39    0.10
   5  -9  -3    1.05    0.16
   5  -9  -3    1.24    0.13
  -5   9   3    1.39    0.17
  -5   9   3    1.35    0.17
  -5   9   3    1.22    0.13
   6  -9  -4    3.80    0.24
   6  -9  -4    3.59    0.27
  -6   9   4    4.06    0.24
  -6   9   4    4.26    0.30
   7  -9  -5    2.80    0.21
   7  -9  -5    2.68    0.23
  -7   9   5    2.49    0.19
  -7   9   5    2.53    0.24
   8  -9  -6    0.77    0.13
   8  -9  -6    1.02    0.15
  -8   9   6    0.90    0.16
   9  -9  -7    0.75    0.15
   9  -9  -7    0.87    0.14
  -9   9   7    0.82    0.15
  10  -9  -8    0.29    0.12
  10  -9  -8    0.00    0.10
  11  -9  -9    0.09    0.11
   6   8  -7    1.32    0.18
   6   8  -7    1.17    0.28
   5   8  -6   -0.03    0.17
   5   8  -6   -0.14    0.08
   5   8  -6    0.10    0.10
  -4  -8   5    0.12    0.12
   4   8  -5    0.19    0.10
   4   8  -5    0.19    0.10
   4   8  -5    0.17    0.17
  -3  -8   4    2.35    0.23
   3   8  -4    2.12    0.20
   3   8  -4    2.47    0.20
   3   8  -4    1.98    0.28
  -2  -8   3    0.38    0.14
  -2  -8   3    0.37    0.13
   2   8  -3    0.29    0.10
   2   8  -3    0.38    0.18
   2   8  -3    0.45    0.11
  -1  -8   2   -0.15    0.09
  -1  -8   2   -0.06    0.08
   1   8  -2   -0.01    0.07
   1   8  -2   -0.12    0.13
   1   8  -2   -0.11    0.08
   0  -8   1    2.95    0.20
   0  -8   1    2.55    0.22
   0  -8   1    2.90    0.24
   0   8  -1    2.81    0.21
   0   8  -1    2.90    0.29
   0   8  -1    2.54    0.18
   1  -8   0   31.67    1.44
   1  -8   0   36.10    1.34
  -1   8   0   35.07    1.60
  -1   8   0   33.21    1.33
  -1   8   0   32.57    1.35
  -1   8   0   34.24    1.57
   2  -8  -1   34.36    1.34
   2  -8  -1   31.80    1.44
  -2   8   1   33.54    1.36
  -2   8   1   33.87    1.33
  -2   8   1   36.49    1.59
  -2   8   1   33.50    1.64
  -2   8   1   33.75    1.56
   3  -8  -2   12.13    0.55
   3  -8  -2   11.72    0.61
  -3   8   2   14.83    0.57
  -3   8   2   12.23    0.65
   4  -8  -3    1.18    0.12
   4  -8  -3    1.15    0.15
  -4   8   3    1.22    0.15
  -4   8   3    1.10    0.12
  -4   8   3    1.14    0.10
   5  -8  -4    0.17    0.10
   5  -8  -4    0.21    0.09
  -5   8   4   -0.01    0.08
  -5   8   4    0.06    0.07
   6  -8  -5    0.12    0.08
  -6   8   5    0.22    0.10
  -6   8   5    0.07    0.06
   7  -8  -6    1.55    0.15
  -7   8   6    1.30    0.13
  -7   8   6    1.22    0.16
   8  -8  -7    0.00    0.08
  -8   8   7   -0.03    0.09
   9  -8  -8    0.69    0.14
  10  -8  -9   -0.02    0.10
  11  -8 -10    0.17    0.13
   7   7  -7   -0.02    0.10
   7   7  -7   -0.09    0.19
   6   7  -6    0.00    0.09
   6   7  -6    0.03    0.17
   5   7  -5    1.71    0.17
   5   7  -5    1.98    0.19
   5   7  -5    2.39    0.30
  -4  -7   4    0.48    0.13
  -4  -7   4    0.53    0.14
   4   7  -4    0.36    0.10
   4   7  -4    0.42    0.17
   4   7  -4    0.45    0.10
  -3  -7   3    4.67    0.30
  -3  -7   3    4.34    0.31
   3   7  -3    4.14    0.26
   3   7  -3    3.45    0.37
   3   7  -3    4.21    0.26
  -2  -7   2    2.29    0.22
  -2  -7   2    2.43    0.21
   2   7  -2    2.57    0.27
   2   7  -2    2.21    0.19
   2   7  -2    2.28    0.19
  -1  -7   1   -0.06    0.06
  -1  -7   1    0.12    0.10
   1   7  -1    0.08    0.07
   1   7  -1    0.06    0.13
   1   7  -1   -0.05    0.06
   1   7  -1   -0.02    0.12
   0  -7   0    0.46    0.09
   0  -7   0    0.18    0.09
   0  -7   0    0.39    0.08
   0   7   0    0.21    0.08
   0   7   0    0.17    0.12
   0   7   0    0.37    0.13
   0   7   0    0.26    0.08
   0   7   0    0.16    0.07
   1  -7  -1    2.89    0.20
   1  -7  -1    2.91    0.21
  -1   7   1    3.03    0.25
  -1   7   1    2.93    0.17
  -1   7   1    2.60    0.24
  -1   7   1    2.72    0.20
  -1   7   1    2.73    0.19
   2  -7  -2    1.01    0.12
   2  -7  -2    1.08    0.12
  -2   7   2    1.19    0.15
  -2   7   2    0.99    0.15
  -2   7   2    0.85    0.11
  -2   7   2    1.03    0.11
  -2   7   2    1.21    0.10
   3  -7  -3    1.30    0.13
  -3   7   3    1.17    0.11
  -3   7   3    1.04    0.11
  -3   7   3    1.05    0.14
  -3   7   3    1.43    0.14
   4  -7  -4    0.42    0.09
  -4   7   4    0.54    0.08
  -4   7   4    0.53    0.07
  -4   7   4    0.65    0.11
   5  -7  -5    7.39    0.37
  -5   7   5    6.58    0.40
  -5   7   5    7.44    0.32
  -5   7   5    7.16    0.35
   6  -7  -6    0.31    0.09
  -6   7   6    0.24    0.09
  -6   7   6    0.23    0.08
   7  -7  -7   -0.02    0.08
  -7   7   7    0.03    0.06
  -7   7   7   -0.04    0.05
   8  -7  -8   -0.17    0.07
   9  -7  -9    0.72    0.14
  10  -7 -10    0.11    0.11
   8   6  -7    0.04    0.11
   8   6  -7   -0.10    0.19
   7   6  -6    0.24    0.11
   7   6  -6    0.57    0.20
   6   6  -5    2.85    0.23
   6   6  -5    2.84    0.21
   6   6  -5    2.57    0.31
  -5  -6   4    0.45    0.13
   5   6  -4    0.41    0.09
   5   6  -4    0.33    0.10
   5   6  -4    0.33    0.17
  -4  -6   3    0.53    0.13
  -4  -6   3    0.54    0.13
   4   6  -3    0.43    0.10
   4   6  -3    0.54    0.19
   4   6  -3    0.53    0.11
  -3  -6   2    3.04    0.23
  -3  -6   2    3.21    0.22
   3   6  -2    3.44    0.31
   3   6  -2    2.79    0.20
   3   6  -2    2.68    0.20
  -2  -6   1   12.97    0.66
  -2  -6   1   12.38    0.57
  -2  -6   1   12.67    0.64
   2   6  -1   11.90    0.67
   2   6  -1   11.61    0.66
   2   6  -1   12.06    0.53
   2   6  -1   11.85    0.53
  -1  -6   0    0.00    0.07
  -1  -6   0    0.01    0.04
   1   6   0    0.00    0.10
   1   6   0    0.15    0.06
   1   6   0    0.04    0.06
   1   6   0   -0.17    0.08
   0  -6  -1    0.56    0.10
   0  -6  -1    0.73    0.08
   0  -6  -1    0.65    0.10
   0   6   1    0.58    0.07
   0   6   1    0.67    0.13
   0   6   1    0.53    0.08
   0   6   1    0.61    0.12
   0   6   1    0.52    0.08
   1  -6  -2    5.71    0.29
  -1   6   2    5.54    0.26
  -1   6   2    5.35    0.31
  -1   6   2    5.08    0.33
  -1   6   2    5.45    0.28
  -1   6   2    5.79    0.35
   2  -6  -3    5.38    0.30
  -2   6   3    5.51    0.31
  -2   6   3    5.92    0.27
  -2   6   3    5.42    0.34
  -2   6   3    5.40    0.33
  -2   6   3    5.68    0.28
   3  -6  -4    8.29    0.39
  -3   6   4    8.27    0.38
  -3   6   4    8.22    0.36
  -3   6   4    7.96    0.43
   4  -6  -5    8.20    0.40
  -4   6   5    8.19    0.35
  -4   6   5    7.64    0.37
   5  -6  -6    1.65    0.14
   5  -6  -6    1.39    0.14
  -5   6   6    1.66    0.12
  -5   6   6    1.41    0.13
  -5   6   6    1.43    0.15
   6  -6  -7   -0.01    0.08
  -6   6   7   -0.18    0.07
  -6   6   7   -0.07    0.06
   7  -6  -8    0.23    0.09
  -7   6   8    0.36    0.08
   8  -6  -9    0.13    0.10
   9  -6 -10    0.91    0.15
  10  -6 -11   -0.02    0.11
   9   5  -7    0.20    0.22
   9   5  -7   -0.01    0.10
   8   5  -6   -0.08    0.09
   8   5  -6    0.18    0.19
   7   5  -5    0.37    0.19
   7   5  -5    0.37    0.11
   6   5  -4    1.31    0.24
   6   5  -4    1.44    0.15
   6   5  -4    1.24    0.13
  -5  -5   3   16.12    0.83
   5   5  -3   15.46    0.66
   5   5  -3   14.08    0.83
   5   5  -3   15.51    0.68
  -4  -5   2   -0.02    0.08
  -4  -5   2    0.01    0.08
   4   5  -2   -0.10    0.12
   4   5  -2   -0.11    0.06
   4   5  -2   -0.08    0.06
  -3  -5   1   -0.05    0.11
  -3  -5   1    0.07    0.08
  -3  -5   1   -0.01    0.06
   3   5  -1   -0.01    0.05
   3   5  -1    0.03    0.05
   3   5  -1   -0.08    0.11
   3   5  -1    0.11    0.12
  -2  -5   0    2.31    0.16
  -2  -5   0    2.08    0.21
  -2  -5   0    2.37    0.17
   2   5   0    2.12    0.15
   2   5   0    2.36    0.16
   2   5   0    2.31    0.24
   2   5   0    2.26    0.22
  -1  -5  -1    0.37    0.06
  -1  -5  -1    0.27    0.09
   1   5   1    0.16    0.10
   1   5   1    0.38    0.06
   1   5   1    0.26    0.10
   1   5   1    0.36    0.07
   0  -5  -2    9.20    0.44
   0   5   2   10.52    0.52
   0   5   2    9.29    0.50
   0   5   2    9.59    0.48
   0   5   2    9.67    0.43
   0   5   2    9.98    0.42
   1  -5  -3    3.35    0.23
  -1   5   3    3.94    0.26
  -1   5   3    4.91    0.21
  -1   5   3    3.26    0.25
  -1   5   3    4.38    0.22
  -1   5   3    3.97    0.22
   2  -5  -4   19.64    0.82
  -2   5   4   19.79    0.79
  -2   5   4   20.16    0.81
  -2   5   4   19.81    0.93
   3  -5  -5   11.13    0.50
  -3   5   5   10.76    0.53
  -3   5   5   10.98    0.48
  -3   5   5   11.17    0.47
   4  -5  -6    1.03    0.12
  -4   5   6    0.81    0.09
  -4   5   6    0.72    0.09
  -4   5   6    0.82    0.10
   5  -5  -7    8.87    0.40
   5  -5  -7    8.31    0.42
  -5   5   7    8.02    0.38
  -5   5   7    8.07    0.38
  -5   5   7    8.52    0.43
   6  -5  -8    4.59    0.26
   6  -5  -8    3.94    0.26
  -6   5   8    3.85    0.23
   7  -5  -9    0.16    0.09
  -7   5   9    0.09    0.07
   8  -5 -10    0.17    0.09
   9  -5 -11    0.27    0.11
  10  -5 -12   -0.13    0.09
   9   4  -6    0.48    0.22
   9   4  -6    0.61    0.13
   9   4  -6    0.43    0.12
   8   4  -5    0.47    0.20
   8   4  -5    0.24    0.10
   7   4  -4    0.82    0.12
   7   4  -4    0.87    0.21
   6   4  -3    3.62    0.35
   6   4  -3    3.10    0.20
   6   4  -3    3.25    0.23
  -5  -4   2    4.41    0.25
   5   4  -2    4.19    0.36
   5   4  -2    4.13    0.23
   5   4  -2    4.77    0.26
  -4  -4   1    1.02    0.13
  -4  -4   1    1.03    0.18
  -4  -4   1    1.22    0.11
   4   4  -1    1.19    0.10
   4   4  -1    1.10    0.11
   4   4  -1    1.20    0.19
   4   4  -1    0.93    0.18
  -3  -4   0   27.51    1.12
  -3  -4   0   25.65    1.29
  -3  -4   0   27.70    1.27
   3   4   0   26.23    1.06
   3   4   0   26.73    1.07
   3   4   0   26.78    1.26
   3   4   0   27.58    1.28
  -2  -4  -1    0.02    0.08
  -2  -4  -1    0.03    0.04
   2   4   1    0.03    0.08
   2   4   1    0.00    0.08
   2   4   1    0.04    0.04
   2   4   1   -0.02    0.04
  -1  -4  -2    0.02    0.07
   1   4   2    0.03    0.08
   1   4   2   -0.06    0.08
   1   4   2    0.06    0.05
   1   4   2    0.05    0.05
   0  -4  -3   80.01    3.01
   0   4   3   76.95    3.39
   0   4   3   78.35    2.98
   0   4   3   76.80    3.42
   0   4   3   79.62    3.00
   1  -4  -4   23.46    1.01
  -1   4   4   26.16    1.12
   2  -4  -5    0.83    0.11
  -2   4   5    0.87    0.08
  -2   4   5    0.77    0.09
  -2   4   5    0.97    0.09
  -2   4   5    0.84    0.11
   3  -4  -6    4.25    0.26
  -3   4   6    4.36    0.23
  -3   4   6    4.13    0.24
  -3   4   6    4.58    0.23
   4  -4  -7    3.25    0.23
   4  -4  -7    3.25    0.22
  -4   4   7    3.46    0.20
  -4   4   7    3.57    0.20
  -4   4   7    3.45    0.20
   5  -4  -8    0.68    0.12
   5  -4  -8    0.92    0.12
  -5   4   8    0.57    0.09
   6  -4  -9    6.44    0.35
   6  -4  -9    6.07    0.35
  -6   4   9    6.06    0.32
   7  -4 -10    3.52    0.26
  -7   4  10    3.72    0.24
   8  -4 -11    0.02    0.09
   9  -4 -12    0.38    0.13
  10   3  -6    0.41    0.12
  10   3  -6    0.38    0.12
  10   3  -6    0.53    0.24
   9   3  -5    2.70    0.33
   9   3  -5    2.35    0.22
   9   3  -5    2.27    0.21
   8   3  -4    3.50    0.37
   8   3  -4    3.18    0.24
   8   3  -4    3.53    0.24
   7   3  -3    0.22    0.09
   7   3  -3    0.45    0.17
   6   3  -2    0.11    0.14
   6   3  -2    0.02    0.05
   6   3  -2   -0.06    0.06
  -5  -3   1   10.14    0.44
   5   3  -1    9.57    0.56
   5   3  -1   10.05    0.58
   5   3  -1    9.64    0.42
   5   3  -1    9.43    0.44
  -4  -3   0    6.77    0.43
   4   3   0    6.45    0.42
   4   3   0    6.68    0.42
   4   3   0    7.24    0.32
   4   3   0    6.47    0.30
  -3  -3  -1    0.03    0.09
   3   3   1    0.16    0.09
   3   3   1    0.12    0.04
   3   3   1    0.11    0.09
   3   3   1    0.08    0.04
   2   3   2    0.31    0.06
  -1  -3  -3   64.94    2.96
   1   3   3   65.82    2.59
   1   3   3   65.85    2.97
   1   3   3   74.04    2.95
   1   3   3   68.77    2.60
   0  -3  -4   17.57    0.82
   0   3   4   21.10    0.90
   0   3   4   17.99    0.91
   0   3   4   22.87    0.81
   1  -3  -5   17.52    0.78
  -1   3   5   18.51    0.76
  -1   3   5   20.63    0.84
  -1   3   5   17.88    0.85
  -1   3   5   19.04    0.77
   2  -3  -6    0.08    0.07
  -2   3   6    0.06    0.04
  -2   3   6    0.06    0.05
  -2   3   6    0.06    0.05
  -2   3   6    0.09    0.05
   3  -3  -7    0.13    0.08
   3  -3  -7    0.23    0.08
  -3   3   7    0.07    0.05
  -3   3   7    0.06    0.05
   4  -3  -8    0.52    0.11
   4  -3  -8    0.75    0.12
  -4   3   8    0.73    0.10
   5  -3  -9    0.47    0.11
   5  -3  -9    0.54    0.12
  -5   3   9    0.54    0.09
   6  -3 -10    1.09    0.15
   6  -3 -10    0.97    0.14
  -6   3  10    1.08    0.13
   7  -3 -11   -0.24    0.08
   7  -3 -11    0.12    0.09
   8  -3 -12    0.10    0.10
   9  -3 -13    0.12    0.11
  11   2  -6    0.07    0.10
  11   2  -6   -0.03    0.10
  11   2  -6    0.06    0.21
  10   2  -5    0.54    0.23
  10   2  -5    1.10    0.16
  10   2  -5    0.95    0.14
   9   2  -4   -0.03    0.16
   9   2  -4    0.19    0.10
   9   2  -4    0.08    0.08
   8   2  -3    0.85    0.23
   8   2  -3    0.80    0.13
   8   2  -3    1.01    0.13
   7   2  -2    8.67    0.41
   7   2  -2    8.53    0.42
   7   2  -2    7.78    0.54
   6   2  -1    4.26    0.24
   6   2  -1    4.25    0.35
   6   2  -1    4.42    0.22
  -5  -2   0    1.60    0.21
   5   2   0    1.81    0.21
   5   2   0    1.80    0.14
   5   2   0    1.84    0.21
   5   2   0    1.87    0.12
  -4  -2  -1    0.63    0.14
   4   2   1    0.71    0.08
   4   2   1    0.65    0.13
   4   2   1    0.74    0.08
   4   2   1    0.73    0.14
  -3  -2  -2    5.04    0.34
   3   2   2    5.44    0.34
   3   2   2    5.62    0.26
   3   2   2    5.91    0.34
   3   2   2    5.15    0.26
  -2  -2  -3   11.59    0.61
   2   2   3   12.34    0.51
   2   2   3   11.77    0.51
   2   2   3   13.46    0.61
   2   2   3   11.48    0.60
  -1  -2  -4    1.33    0.14
   1   2   4    1.47    0.14
   1   2   4    1.78    0.12
   1   2   4    1.56    0.15
   0  -2  -5   18.86    0.79
   0  -2  -5   18.28    0.85
   0   2   5   16.54    0.77
   0   2   5   22.29    0.86
   0   2   5   18.25    0.77
   0   2   5   20.13    0.87
   1  -2  -6   11.14    0.51
  -1   2   6   11.35    0.49
  -1   2   6   11.08    0.49
  -1   2   6   11.83    0.52
  -1   2   6   11.40    0.56
   2  -2  -7    0.43    0.09
   2  -2  -7    0.48    0.10
  -2   2   7    0.40    0.07
  -2   2   7    0.36    0.07
   3  -2  -8   12.47    0.57
   3  -2  -8   12.47    0.56
  -3   2   8   12.51    0.54
  -3   2   8   11.83    0.54
   4  -2  -9   -0.03    0.08
   4  -2  -9    0.07    0.09
  -4   2   9   -0.01    0.06
   5  -2 -10    7.20    0.40
   5  -2 -10    7.38    0.40
  -5   2  10    7.27    0.37
   6  -2 -11    2.51    0.22
   6  -2 -11    2.83    0.25
  -6   2  11    2.89    0.22
   7  -2 -12    0.36    0.11
   7  -2 -12    0.09    0.12
   8  -2 -13    0.27    0.12
  11   1  -5    0.74    0.15
  11   1  -5    0.78    0.25
  11   1  -5    0.56    0.12
  10   1  -4    0.10    0.10
  10   1  -4    0.48    0.21
  10   1  -4    0.16    0.09
   9   1  -3    0.83    0.22
   9   1  -3    0.89    0.14
   9   1  -3    1.08    0.13
   8   1  -2    0.83    0.12
   8   1  -2    1.03    0.21
   8   1  -2    0.72    0.12
   7   1  -1    1.06    0.21
   7   1  -1    1.37    0.14
   7   1  -1    1.16    0.12
   7   1  -1    1.26    0.11
  -6  -1   0   -0.03    0.13
   6   1   0   -0.02    0.05
   6   1   0   -0.05    0.04
   6   1   0    0.00    0.13
  -5  -1  -1   21.27    1.02
   5   1   1   20.28    0.83
   5   1   1   20.80    1.00
   5   1   1   19.90    0.82
  -4  -1  -2    1.77    0.20
   4   1   2    2.42    0.14
   4   1   2    2.15    0.14
  -3  -1  -3   12.01    0.63
   3   1   3   11.28    0.52
   3   1   3   12.28    0.52
   3   1   3   14.28    0.63
  -2  -1  -4   26.63    1.29
   2   1   4   29.71    1.13
   2   1   4   30.46    1.29
   2   1   4   27.77    1.13
  -1  -1  -5   -0.09    0.05
   0  -1  -6    0.37    0.05
   0  -1  -6    0.26    0.08
   0   1   6    0.29    0.06
   0   1   6    0.36    0.06
   0   1   6    0.27    0.06
   1  -1  -7    0.36    0.10
   1  -1  -7    0.57    0.10
  -1   1   7    0.44    0.08
  -1   1   7    0.53    0.08
  -1   1   7    0.53    0.08
   2  -1  -8    6.36    0.34
   2  -1  -8    6.05    0.36
  -2   1   8    6.39    0.33
  -2   1   8    6.83    0.33
  -2   1   8    6.94    0.38
   3  -1  -9    0.59    0.14
   3  -1  -9    0.71    0.12
  -3   1   9    0.50    0.12
  -3   1   9    0.37    0.10
   4  -1 -10    3.63    0.26
   4  -1 -10    3.41    0.29
  -4   1  10    3.35    0.24
   5  -1 -11   -0.04    0.10
   5  -1 -11    0.04    0.09
  -5   1  11    0.00    0.08
   6  -1 -12    0.08    0.09
   6  -1 -12   -0.05    0.11
   6  -1 -12   -0.10    0.11
  -6   1  12   -0.02    0.08
   7  -1 -13    0.33    0.12
   7  -1 -13    0.26    0.14
   8  -1 -14   -0.19    0.12
   8  -1 -14    0.19    0.12
  12   0  -5   -0.01    0.10
  11   0  -4    0.20    0.21
  11   0  -4    0.24    0.10
  11   0  -4    0.26    0.12
  10   0  -3    1.28    0.14
  10   0  -3    1.36    0.17
  10   0  -3    1.37    0.27
   9   0  -2    2.37    0.20
   9   0  -2    1.67    0.27
   9   0  -2    1.99    0.17
   8   0  -1    0.13    0.07
   8   0  -1    0.00    0.17
   8   0  -1    0.24    0.09
   7   0   0   14.27    0.59
   7   0   0   14.55    0.57
   7   0   0   12.05    0.75
  -6   0  -1   15.30    0.83
   6   0   1   14.41    0.81
   6   0   1   16.11    0.66
   6   0   1   16.65    0.64
  -5   0  -2    1.27    0.18
   5   0   2    1.05    0.10
   5   0   2    0.91    0.17
   5   0   2    0.97    0.09
  -4   0  -3    3.58    0.28
   4   0   3    4.87    0.29
   4   0   3    4.22    0.21
   4   0   3    3.58    0.21
  -3   0  -4   21.79    1.05
  -3   0  -4   20.92    1.02
   3   0   4   22.75    0.88
   3   0   4   22.34    0.88
   3   0   4   21.74    1.01
  -2   0  -5   15.44    0.85
  -2   0  -5   18.34    0.83
   2   0   5   18.56    0.73
   2   0   5   19.08    0.73
  -1   0  -6    8.36    0.41
   1   0   6    8.65    0.41
   1   0   6    8.01    0.43
   1   0   6    8.51    0.39
   1   0   6    8.37    0.38
   0   0  -7    7.65    0.40
   0   0  -7    7.64    0.39
   0   0   7    8.06    0.38
   0   0   7    8.22    0.37
   0   0   7    8.15    0.42
   1   0  -8    1.66    0.16
   1   0  -8    1.78    0.18
  -1   0   8    2.10    0.17
  -1   0   8    2.08    0.17
  -1   0   8    1.84    0.15
   2   0  -9   15.66    0.70
   2   0  -9   15.41    0.73
  -2   0   9   16.11    0.70
  -2   0   9   16.93    0.83
   3   0 -10    2.66    0.23
   3   0 -10    2.78    0.24
  -3   0  10    2.68    0.23
  -3   0  10    2.83    0.27
   4   0 -11    0.40    0.12
   4   0 -11    0.77    0.15
   4   0 -11    0.62    0.15
  -4   0  11    0.37    0.12
  -4   0  11    0.09    0.14
   5   0 -12    0.03    0.11
   5   0 -12    0.06    0.09
   5   0 -12   -0.03    0.11
  -5   0  12   -0.07    0.09
   6   0 -13    0.05    0.13
   6   0 -13   -0.02    0.12
   6   0 -13   -0.08    0.08
  -6   0  13    0.11    0.11
   7   0 -14    0.04    0.10
   7   0 -14   -0.21    0.12
  12  -1  -4    0.20    0.12
  12  -1  -4    0.35    0.24
  11  -1  -3    0.10    0.10
  11  -1  -3    0.17    0.19
  10  -1  -2    0.70    0.11
  10  -1  -2    0.73    0.13
  10  -1  -2    0.36    0.20
   9  -1  -1    0.69    0.10
   9  -1  -1    0.69    0.20
   9  -1  -1    0.81    0.12
   8  -1   0   10.32    0.47
   8  -1   0   10.76    0.50
   8  -1   0   10.07    0.64
   7  -1   1    1.07    0.20
   7  -1   1    0.77    0.08
   7  -1   1    1.02    0.10
  -6   1  -2    1.40    0.20
   6  -1   2    1.11    0.10
   6  -1   2    1.13    0.19
   6  -1   2    1.12    0.11
  -5   1  -3    1.97    0.23
   5  -1   3    2.31    0.16
   5  -1   3    2.48    0.15
   5  -1   3    2.80    0.25
  -4   1  -4    1.03    0.11
  -4   1  -4    1.26    0.17
   4  -1   4    1.05    0.10
   4  -1   4    0.99    0.15
   4  -1   4    1.08    0.10
  -3   1  -5    7.41    0.39
  -3   1  -5    6.56    0.37
   3  -1   5    7.22    0.38
   3  -1   5    6.71    0.32
   3  -1   5    6.39    0.32
  -2   1  -6    7.27    0.41
   2  -1   6    7.58    0.36
   2  -1   6    6.94    0.40
   2  -1   6    7.85    0.36
   2  -1   6    9.13    0.41
  -1   1  -7    1.72    0.16
  -1   1  -7    1.95    0.14
  -1   1  -7    1.71    0.15
  -1   1  -7    1.80    0.16
   1  -1   7    1.93    0.15
   1  -1   7    1.74    0.14
   1  -1   7    1.79    0.14
   1  -1   7    1.89    0.15
   0   1  -8    4.46    0.30
   0   1  -8    4.08    0.26
   0  -1   8    4.90    0.26
   0  -1   8    4.28    0.26
   0  -1   8    4.90    0.29
   1   1  -9    0.08    0.11
   1   1  -9    0.02    0.08
  -1  -1   9    0.09    0.08
  -1  -1   9    0.10    0.07
   2   1 -10   26.32    1.10
   2   1 -10   26.07    1.13
  -2  -1  10   27.44    1.11
  -2  -1  10   26.95    1.33
   3   1 -11   15.30    0.71
   3   1 -11   15.35    0.67
   3   1 -11   14.58    0.72
  -3  -1  11   15.65    0.69
  -3  -1  11   14.33    0.81
   4   1 -12    2.23    0.22
   4   1 -12    1.87    0.22
   4   1 -12    1.77    0.18
  -4  -1  12    2.59    0.23
   5   1 -13    0.06    0.12
   5   1 -13    0.13    0.09
   5   1 -13    0.07    0.13
  -5  -1  13    0.17    0.11
   6   1 -14   -0.07    0.09
   6   1 -14   -0.20    0.13
   7   1 -15   -0.04    0.15
   7   1 -15    0.16    0.12
  12  -2  -3   -0.01    0.20
  12  -2  -3   -0.02    0.09
  11  -2  -2    0.15    0.19
  11  -2  -2   -0.02    0.09
  10  -2  -1    0.04    0.16
  10  -2  -1   -0.14    0.06
  10  -2  -1    0.03    0.08
   9  -2   0    5.42    0.29
   9  -2   0    5.70    0.33
   9  -2   0    5.76    0.46
   8  -2   1    3.97    0.23
   8  -2   1    3.45    0.37
   8  -2   1    4.29    0.26
   7  -2   2    3.79    0.35
   7  -2   2    3.90    0.22
   7  -2   2    3.67    0.20
  -6   2  -3    0.65    0.17
   6  -2   3    0.64    0.08
   6  -2   3    0.65    0.09
   6  -2   3    0.50    0.15
  -5   2  -4    3.70    0.25
   5  -2   4    3.79    0.21
   5  -2   4    3.84    0.25
   5  -2   4    3.85    0.22
   5  -2   4    4.51    0.31
  -4   2  -5   20.14    0.98
   4  -2   5   19.76    0.82
   4  -2   5   19.69    0.81
   4  -2   5   20.27    0.95
   4  -2   5   19.18    0.88
  -3   2  -6    0.09    0.07
   3  -2   6    0.10    0.06
  -2   2  -7    0.34    0.09
  -2   2  -7    0.59    0.12
   2  -2   7    0.60    0.10
   2  -2   7    0.56    0.13
   2  -2   7    0.57    0.09
   2  -2   7    0.54    0.09
   2  -2   7    0.52    0.09
  -1   2  -8    0.49    0.06
  -1   2  -8    0.30    0.11
  -1   2  -8    0.29    0.09
  -1   2  -8    0.24    0.09
   1  -2   8    0.39    0.09
   1  -2   8    0.28    0.12
   1  -2   8    0.44    0.09
   1  -2   8    0.38    0.09
   0   2  -9    1.85    0.19
   0   2  -9    2.05    0.19
   0   2  -9    1.60    0.18
   0  -2   9    1.91    0.21
   0  -2   9    2.07    0.17
   0  -2   9    2.14    0.19
   1   2 -10    0.05    0.10
   1   2 -10    0.00    0.11
   1   2 -10    0.12    0.09
  -1  -2  10    0.07    0.08
  -1  -2  10    0.12    0.12
  -1  -2  10    0.02    0.08
   2   2 -11    3.24    0.29
   2   2 -11    3.62    0.25
   2   2 -11    3.44    0.30
  -2  -2  11    3.45    0.26
  -2  -2  11    4.09    0.31
   3   2 -12   13.52    0.69
   3   2 -12   14.99    0.65
   3   2 -12   13.47    0.70
  -3  -2  12   14.40    0.67
   4   2 -13    0.19    0.14
   4   2 -13    0.35    0.11
   4   2 -13    0.21    0.14
  -4  -2  13    0.09    0.11
   5   2 -14    0.09    0.14
   5   2 -14   -0.09    0.14
   5   2 -14    0.03    0.09
   6   2 -15    0.12    0.16
  12  -3  -2    0.88    0.16
  12  -3  -2    1.09    0.28
  11  -3  -1   -0.04    0.18
  11  -3  -1    0.03    0.09
  10  -3   0    2.85    0.33
  10  -3   0    2.80    0.23
   9  -3   1    4.22    0.28
   9  -3   1    4.44    0.25
   9  -3   1    4.13    0.40
   8  -3   2    0.29    0.17
   8  -3   2    0.35    0.08
  -7   3  -3    1.62    0.15
   7  -3   3    1.57    0.16
   7  -3   3    1.34    0.12
   7  -3   3    1.36    0.22
   7  -3   3    1.74    0.14
  -6   3  -4    2.75    0.22
  -6   3  -4    2.62    0.21
   6  -3   4    3.44    0.29
   6  -3   4    3.00    0.19
   6  -3   4    3.05    0.19
  -5   3  -5    2.92    0.22
  -5   3  -5    2.76    0.22
   5  -3   5    2.82    0.18
   5  -3   5    2.86    0.27
   5  -3   5    2.72    0.23
   5  -3   5    2.99    0.19
  -4   3  -6    0.96    0.13
  -4   3  -6    0.72    0.13
   4  -3   6    0.86    0.11
   4  -3   6    1.02    0.15
   4  -3   6    0.94    0.15
   4  -3   6    0.69    0.10
  -3   3  -7   21.46    0.94
  -3   3  -7   22.23    0.95
  -3   3  -7   21.31    1.10
   3  -3   7   23.22    1.00
   3  -3   7   21.92    1.02
   3  -3   7   21.56    0.91
   3  -3   7   21.96    0.91
  -2   3  -8    0.04    0.09
  -2   3  -8    0.01    0.08
  -2   3  -8   -0.05    0.08
  -2   3  -8   -0.01    0.09
  -2   3  -8    0.07    0.06
   2  -3   8    0.01    0.07
   2  -3   8    0.10    0.07
   2  -3   8   -0.11    0.10
   2  -3   8   -0.13    0.05
  -1   3  -9    2.20    0.21
  -1   3  -9    2.37    0.22
  -1   3  -9    2.08    0.19
  -1   3  -9    1.94    0.21
   1  -3   9    2.14    0.22
   1  -3   9    2.57    0.21
   1  -3   9    2.24    0.19
   0   3 -10    0.12    0.12
   0   3 -10    0.18    0.13
   0   3 -10    0.18    0.09
   0  -3  10    0.33    0.15
   0  -3  10    0.11    0.09
   0  -3  10    0.09    0.09
   1   3 -11    0.13    0.13
   1   3 -11    0.09    0.09
   1   3 -11    0.14    0.12
  -1  -3  11    0.14    0.13
  -1  -3  11    0.12    0.10
   2   3 -12    0.14    0.13
   2   3 -12    0.05    0.09
   2   3 -12    0.03    0.12
  -2  -3  12    0.03    0.13
  -2  -3  12    0.22    0.11
   3   3 -13    0.11    0.13
   3   3 -13   -0.06    0.08
   3   3 -13    0.03    0.13
  -3  -3  13    0.14    0.11
   4   3 -14    0.21    0.14
   4   3 -14    0.07    0.14
   5   3 -15    0.22    0.16
   5   3 -15    0.71    0.18
  12  -4  -1    1.42    0.30
  12  -4  -1    1.87    0.20
  11  -4   0    0.47    0.12
  11  -4   0    0.26    0.19
  10  -4   1    0.60    0.12
  10  -4   1    0.53    0.20
   9  -4   2    0.09    0.07
   9  -4   2    0.03    0.15
  -8   4  -3    0.11    0.08
   8  -4   3   -0.04    0.06
   8  -4   3   -0.24    0.14
  -7   4  -4    3.35    0.24
   7  -4   4    3.54    0.21
   7  -4   4    3.12    0.21
   7  -4   4    2.98    0.32
  -6   4  -5    0.91    0.14
  -6   4  -5    1.00    0.14
   6  -4   5    1.39    0.17
   6  -4   5    1.21    0.20
   6  -4   5    1.18    0.12
   6  -4   5    1.15    0.12
  -5   4  -6    1.23    0.16
  -5   4  -6    1.03    0.15
  -5   4  -6    1.51    0.17
   5  -4   6    1.35    0.17
   5  -4   6    1.33    0.13
   5  -4   6    1.20    0.12
   5  -4   6    1.13    0.19
  -4   4  -7   -0.09    0.10
  -4   4  -7    0.00    0.10
  -4   4  -7    0.07    0.08
   4  -4   7    0.05    0.06
   4  -4   7    0.03    0.08
   4  -4   7   -0.04    0.11
   4  -4   7    0.04    0.07
  -3   4  -8    0.92    0.15
  -3   4  -8    1.17    0.17
  -3   4  -8    1.19    0.17
   3  -4   8    1.35    0.14
   3  -4   8    1.22    0.19
   3  -4   8    1.33    0.15
   3  -4   8    1.22    0.14
  -2   4  -9    3.76    0.30
  -2   4  -9    4.09    0.31
  -2   4  -9    3.79    0.26
  -2   4  -9    4.39    0.32
   2  -4   9    3.94    0.26
   2  -4   9    4.13    0.32
   2  -4   9    4.65    0.31
  -1   4 -10    0.26    0.09
  -1   4 -10    0.21    0.13
  -1   4 -10    0.19    0.12
   1  -4  10    0.17    0.10
   1  -4  10    0.17    0.14
   1  -4  10    0.22    0.11
   0   4 -11    2.85    0.25
   0   4 -11    2.56    0.21
   0   4 -11    2.89    0.27
   0  -4  11    2.85    0.24
   0  -4  11    2.79    0.27
   1   4 -12    0.48    0.15
   1   4 -12    0.43    0.15
  -1  -4  12    0.33    0.16
  -1  -4  12    0.54    0.13
   2   4 -13    0.46    0.16
   2   4 -13    0.62    0.17
  -2  -4  13    0.55    0.17
   3   4 -14   -0.23    0.13
   3   4 -14   -0.04    0.13
   4   4 -15    0.17    0.15
   4   4 -15   -0.16    0.14
  12  -5   0    0.29    0.12
  12  -5   0    0.28    0.21
  11  -5   1    1.94    0.30
  11  -5   1    1.46    0.17
  10  -5   2   -0.08    0.18
   9  -5   3   -0.09    0.15
  -8   5  -4    0.47    0.11
   8  -5   4    0.55    0.19
   8  -5   4    0.59    0.14
   8  -5   4    0.57    0.10
  -7   5  -5    0.10    0.10
   7  -5   5    0.02    0.13
   7  -5   5   -0.08    0.07
   7  -5   5    0.12    0.11
   7  -5   5    0.11    0.08
  -6   5  -6    8.75    0.47
  -6   5  -6    8.76    0.48
   6  -5   6    9.11    0.55
   6  -5   6    9.69    0.44
   6  -5   6    9.66    0.45
   6  -5   6    8.99    0.50
  -5   5  -7    0.06    0.11
  -5   5  -7    0.23    0.12
   5  -5   7    0.12    0.08
   5  -5   7    0.07    0.08
  -4   5  -8   -0.11    0.11
  -4   5  -8   -0.12    0.11
   4  -5   8    0.17    0.09
   4  -5   8   -0.18    0.12
  -3   5  -9    0.13    0.12
  -3   5  -9    0.01    0.08
  -3   5  -9    0.06    0.08
  -3   5  -9    0.06    0.11
   3  -5   9   -0.04    0.09
   3  -5   9   -0.13    0.07
   3  -5   9   -0.17    0.13
  -2   5 -10    0.98    0.17
  -2   5 -10    0.87    0.12
  -2   5 -10    0.62    0.15
   2  -5  10    0.88    0.19
   2  -5  10    0.70    0.14
  -1   5 -11    0.05    0.12
  -1   5 -11   -0.02    0.11
   1  -5  11   -0.02    0.13
   1  -5  11   -0.13    0.09
   0   5 -12   -0.03    0.12
   0   5 -12    0.15    0.13
   0  -5  12   -0.09    0.13
   1   5 -13    0.03    0.13
   1   5 -13   -0.16    0.11
  -1  -5  13   -0.21    0.12
   2   5 -14    1.08    0.20
   2   5 -14    0.48    0.17
  -2  -5  14    0.63    0.19
   3   5 -15    0.37    0.16
   3   5 -15    0.24    0.17
  -3  -5  15    0.16    0.15
  12  -6   1    0.30    0.22
  12  -6   1    0.08    0.10
  11  -6   2    0.13    0.20
  10  -6   3    0.22    0.18
   9  -6   4    3.00    0.33
  -8   6  -5    3.87    0.30
  -8   6  -5    4.39    0.29
   8  -6   5    4.27    0.26
   8  -6   5    4.18    0.31
   8  -6   5    4.22    0.38
  -7   6  -6    0.16    0.11
  -7   6  -6    0.20    0.11
   7  -6   6    0.08    0.13
   7  -6   6    0.22    0.10
   7  -6   6    0.32    0.16
  -6   6  -7    2.90    0.27
  -6   6  -7    3.48    0.27
   6  -6   7    3.14    0.29
   6  -6   7    3.54    0.24
   6  -6   7    4.00    0.34
  -5   6  -8    1.81    0.20
  -5   6  -8    1.30    0.18
   5  -6   8    1.18    0.20
  -4   6  -9    1.10    0.18
  -4   6  -9    1.32    0.19
  -4   6  -9    1.53    0.17
   4  -6   9    1.18    0.21
  -3   6 -10   -0.07    0.11
  -3   6 -10   -0.06    0.11
   3  -6  10    0.03    0.14
  -2   6 -11    0.70    0.16
  -2   6 -11    0.71    0.17
   2  -6  11    0.56    0.18
  -1   6 -12    0.47    0.15
  -1   6 -12    0.44    0.16
   1  -6  12    0.62    0.19
   0   6 -13    0.93    0.20
   0   6 -13    1.11    0.20
   0  -6  13    1.34    0.23
   1   6 -14   -0.27    0.12
   1   6 -14   -0.13    0.13
  -1  -6  14   -0.22    0.13
   2   6 -15    0.20    0.18
  -2  -6  15    0.17    0.17
  12  -7   2    0.10    0.20
  11  -7   3    0.24    0.20
  10  -7   4    0.00    0.17
   9  -7   5    0.43    0.19
  -8   7  -6    1.36    0.18
   8  -7   6    1.38    0.21
   8  -7   6    1.32    0.23
  -7   7  -7    0.27    0.14
  -7   7  -7    0.43    0.14
   7  -7   7    0.20    0.17
   7  -7   7    0.30    0.16
  -6   7  -8    0.00    0.12
  -6   7  -8    0.06    0.12
   6  -7   8   -0.19    0.14
  -5   7  -9    0.62    0.16
  -5   7  -9    0.69    0.14
  -5   7  -9    0.45    0.15
   5  -7   9    0.45    0.17
  -4   7 -10    1.52    0.21
  -4   7 -10    1.31    0.19
   4  -7  10    1.15    0.21
  -3   7 -11    0.05    0.13
  -3   7 -11    0.08    0.12
   3  -7  11   -0.02    0.14
  -2   7 -12    1.23    0.20
  -2   7 -12    1.07    0.19
   2  -7  12    0.93    0.22
  -1   7 -13    1.57    0.23
  -1   7 -13    1.74    0.24
   1  -7  13    1.49    0.25
   0   7 -14   -0.26    0.13
   0  -7  14   -0.13    0.16
  11  -8   4    0.06    0.18
  10  -8   5    0.15    0.18
   9  -8   6    1.68    0.28
   9  -8   6    2.03    0.25
  -8   8  -7    1.00    0.18
   8  -8   7    0.96    0.22
   8  -8   7    1.02    0.21
  -7   8  -8    0.52    0.15
  -7   8  -8    0.62    0.15
   7  -8   8    0.43    0.19
  -6   8  -9    1.21    0.19
  -6   8  -9    1.13    0.20
  -6   8  -9    1.47    0.20
   6  -8   9    1.13    0.22
  -5   8 -10    1.25    0.21
  -5   8 -10    1.18    0.19
   5  -8  10    0.71    0.21
  -4   8 -11    1.16    0.20
  -4   8 -11    1.00    0.21
   4  -8  11    1.04    0.23
  -3   8 -12    0.03    0.14
  -3   8 -12    0.02    0.14
   3  -8  12   -0.18    0.15
  -2   8 -13    0.74    0.19
   2  -8  13    0.49    0.21
  -1   8 -14   -0.04    0.15
   1  -8  14    0.40    0.20
  10  -9   6    0.38    0.21
   9  -9   7   -0.05    0.16
   9  -9   7   -0.07    0.18
  -8   9  -8    0.66    0.17
   8  -9   8    0.72    0.22
  -7   9  -9    0.75    0.18
  -7   9  -9    0.66    0.17
   7  -9   9    1.01    0.22
  -6   9 -10    0.60    0.17
  -6   9 -10    0.39    0.17
   6  -9  10    0.36    0.19
  -5   9 -11    4.41    0.37
  -5   9 -11    4.79    0.37
   5  -9  11    4.39    0.40
  -4   9 -12    0.25    0.17
   4  -9  12    0.30    0.19
   3  -9  13    0.80    0.23
   3 -14   3   -0.04    0.15
  -3  14  -3   -0.20    0.18
   4 -14   2    0.26    0.16
  -4  14  -2    0.08    0.19
   5 -14   1    2.55    0.29
  -5  14  -1    2.32    0.32
   6 -14   0    3.52    0.34
  -6  14   0    3.43    0.37
  -6  14   0    4.03    0.31
   7 -14  -1    1.42    0.22
  -7  14   1    1.17    0.23
  -7  14   1    1.17    0.18
   0 -13   5    0.50    0.19
   0  13  -5    0.31    0.13
   0  13  -5    0.58    0.25
   1 -13   4   -0.01    0.14
  -1  13  -4    0.01    0.10
  -1  13  -4   -0.08    0.19
   2 -13   3    0.17    0.16
  -2  13  -3    0.00    0.12
  -2  13  -3    0.46    0.13
  -2  13  -3    0.16    0.19
   3 -13   2    0.76    0.20
  -3  13  -2    0.79    0.22
  -3  13  -2    0.79    0.16
   4 -13   1    0.13    0.14
  -4  13  -1    0.09    0.12
  -4  13  -1    0.18    0.17
   5 -13   0    2.16    0.26
  -5  13   0    1.83    0.21
  -5  13   0    2.31    0.28
   6 -13  -1    0.07    0.12
  -6  13   1    0.15    0.15
  -6  13   1    0.30    0.12
   7 -13  -2    0.02    0.13
  -7  13   2   -0.03    0.13
  -7  13   2    0.04    0.11
   8 -13  -3    0.59    0.17
  -8  13   3    0.85    0.19
  -8  13   3    0.80    0.15
   9 -13  -4    0.04    0.12
  -9  13   4    0.01    0.13
  -1 -12   5    1.02    0.20
   1  12  -5    0.54    0.14
   1  12  -5    0.29    0.23
   0 -12   4    0.12    0.14
   0  12  -4   -0.08    0.09
   0  12  -4    0.13    0.20
   0  12  -4   -0.06    0.10
   1 -12   3    0.45    0.17
  -1  12  -3    0.47    0.21
  -1  12  -3    0.53    0.14
  -1  12  -3    0.43    0.12
   2 -12   2    8.59    0.54
  -2  12  -2    8.99    0.48
  -2  12  -2    9.54    0.46
  -2  12  -2    9.34    0.61
   3 -12   1    0.51    0.16
  -3  12  -1    0.94    0.15
  -3  12  -1    0.79    0.20
   4 -12   0    1.32    0.20
  -4  12   0    1.65    0.24
  -4  12   0    1.19    0.17
   5 -12  -1    4.03    0.33
  -5  12   1    4.07    0.36
  -5  12   1    4.12    0.28
   6 -12  -2    0.41    0.15
  -6  12   2    0.59    0.13
  -6  12   2    0.89    0.18
   7 -12  -3    0.29    0.14
  -7  12   3    0.13    0.13
  -7  12   3    0.18    0.11
   8 -12  -4    0.45    0.15
  -8  12   4    0.33    0.14
  -8  12   4    0.20    0.11
   9 -12  -5    0.19    0.10
   9 -12  -5    0.32    0.14
  -9  12   5    0.20    0.13
   3  11  -6    0.23    0.13
   3  11  -6   -0.02    0.21
   3  11  -6   -0.09    0.11
  -2 -11   5    1.01    0.19
   2  11  -5    0.82    0.15
   2  11  -5    0.76    0.16
   2  11  -5    0.72    0.25
  -1 -11   4    0.06    0.13
   1  11  -4    0.13    0.11
   1  11  -4   -0.13    0.17
   1  11  -4    0.06    0.10
   0 -11   3    1.45    0.21
   0  11  -3    1.23    0.17
   0  11  -3    1.17    0.25
   0  11  -3    1.46    0.16
   1 -11   2    0.25    0.14
  -1  11  -2    0.23    0.11
  -1  11  -2    0.36    0.18
  -1  11  -2    0.34    0.10
   2 -11   1    3.30    0.29
  -2  11  -1    4.01    0.24
  -2  11  -1    3.62    0.36
  -2  11  -1    3.85    0.27
   3 -11   0    4.26    0.32
  -3  11   0    4.01    0.36
  -3  11   0    4.14    0.25
  -3  11   0    3.98    0.28
   4 -11  -1   -0.12    0.10
  -4  11   1   -0.04    0.09
  -4  11   1    0.33    0.14
   5 -11  -2    1.07    0.18
  -5  11   2    1.00    0.18
  -5  11   2    1.50    0.16
   6 -11  -3    2.89    0.20
   6 -11  -3    2.67    0.25
  -6  11   3    2.56    0.26
  -6  11   3    2.69    0.21
   7 -11  -4    0.35    0.10
   7 -11  -4    0.24    0.13
  -7  11   4    0.50    0.15
  -7  11   4    0.31    0.10
   8 -11  -5    3.47    0.29
   8 -11  -5    3.34    0.24
  -8  11   5    3.18    0.30
   9 -11  -6    0.00    0.11
   9 -11  -6    0.17    0.10
  -9  11   6    0.01    0.11
  10 -11  -7   -0.02    0.12
  10 -11  -7   -0.10    0.09
   4  10  -6    0.26    0.13
   4  10  -6   -0.04    0.11
   4  10  -6    0.32    0.22
  -3 -10   5    0.68    0.17
   3  10  -5    0.73    0.15
   3  10  -5    0.72    0.14
   3  10  -5    0.46    0.23
  -2 -10   4    1.76    0.22
   2  10  -4    1.33    0.25
   2  10  -4    1.41    0.18
   2  10  -4    1.53    0.17
  -1 -10   3    7.77    0.46
   1  10  -3    7.23    0.39
   1  10  -3    7.44    0.41
   1  10  -3    7.25    0.53
   0 -10   2    7.04    0.43
   0  10  -2    6.54    0.38
   0  10  -2    7.31    0.37
   0  10  -2    7.03    0.50
   1 -10   1    1.47    0.19
  -1  10  -1    1.60    0.15
  -1  10  -1    1.58    0.17
  -1  10  -1    1.74    0.25
   2 -10   0    1.19    0.18
   3 -10  -1   11.95    0.63
   3 -10  -1   13.09    0.55
  -3  10   1   12.06    0.54
  -3  10   1   12.35    0.58
  -3  10   1   13.09    0.70
   4 -10  -2    0.67    0.11
   4 -10  -2    1.12    0.17
  -4  10   2    1.37    0.19
   5 -10  -3    3.37    0.23
   5 -10  -3    2.90    0.26
  -5  10   3    2.93    0.22
  -5  10   3    3.13    0.29
   6 -10  -4    4.10    0.25
   6 -10  -4    3.26    0.27
  -6  10   4    3.58    0.24
  -6  10   4    3.32    0.30
   7 -10  -5    3.23    0.27
   7 -10  -5    3.48    0.24
  -7  10   5    3.44    0.23
  -7  10   5    2.80    0.28
   8 -10  -6   -0.04    0.11
[truncated: 1,776,846 more chars]
